# Supplementary material for: Genome-wide CpG island methylation and intergenic demethylation propensities vary among different tumor sites
Source: Nucleic Acids Res. 2015 Oct 12;44(3):1105–17. doi: 10.1093/nar/gkv1038 (PMC4756811; doi:10.1093/nar/gkv1038)
Supplement: SUPPLEMENTARY DATA [file supp_gkv1038_nar-02676-x-2015-File008.xls]

## Sheet: Table.S2
Supplementary Table S2. Clinical parameters analyzed and association P values (mixed linear model, age- and gender-adjusted)
Tumor	Parameter	Total subjects (n)	Subjects with available data (n)	Parameter levels	Adjusted P (association with CGI)	Adjusted P (association with backbone)
ACC	Clinical M stage	80	69	m0|m1	0.364643	0.53264
ACC	CT scan findings	80	64	liver involvement|lung involvement|normal|retroperitoneal lymph node involvement|vena cava involvement/thrombus	0.847665	0.139501
ACC	Histological type	80	74	adrenocortical carcinoma- myxoid type|adrenocortical carcinoma- oncocytic type|adrenocortical carcinoma- usual type	0.827999	0.872811
ACC	History of neoadjuvant treatment	80	74	no|yes	0.219196	0.553845
ACC	Hormone type	80	67	androgen|cortisol|estrogen|mineralocorticoids|none	0.836228	0.526101
ACC	Laterality	80	74	left|right	0.912876	0.211075
ACC	Mitoses count	80	49	numeric	0.00275423	0.995852
ACC	New tumor event after intitial treatment	80	69	no|yes	5.22326e-05	0.985415
ACC	Number of lymph nodes positive by H&E stain	80	26	numeric	0.741705	0.241014
ACC	Pathological N stage	80	70	n0|n1	0.279391	0.758159
ACC	Pathological stage	80	69	stage i|stage ii|stage iii|stage iv	0.0292376	0.286525
ACC	Pathological T stage	80	69	t1|t2|t3|t4	0.0110766	0.645591
ACC	Person neoplasm cancer status	80	71	tumor free|with tumor	1.42301e-06	0.7188
ACC	Primary therapy outcome success	80	49	complete remission/response|progressive disease|stable disease	0.0067423	0.359142
ACC	Prior diagnosis	80	74	no|yes	0.193731	0.531467
ACC	Residual tumor	80	68	r0|r1|r2|rx	0.644304	0.0708339
ACC	Weiss score	80	54	numeric	0.258979	0.0285909
BLCA	Anatomic neoplasm subdivision	253	206	bladder - nos|dome|neck|trigone|wall anterior|wall lateral|wall nos|wall posterior	0.674932	0.366994
BLCA	Clinical T stage	253	76	t1|t2|t2a|t2b|t3|t3a|t3b|t4|t4a|tx	0.606085	0.592528
BLCA	Diagnosis subtype	253	207	non-papillary|papillary	0.305097	0.087427
BLCA	ECOG score	253	41	numeric	0.567392	0.838691
BLCA	Gleason score	253	49	numeric	0.573447	0.144684
BLCA	History of neoadjuvant treatment	253	210	no|yes	0.672725	0.107833
BLCA	Karnofsky performance score	253	57	numeric	0.727991	0.659034
BLCA	Lymphovascular invasion	253	111	no|yes	0.879434	0.895861
BLCA	Neoplasm histologic grade	253	208	high grade|low grade	0.027699	0.116679
BLCA	New tumor event after intitial treatment	253	116	no|yes	0.324921	0.821479
BLCA	Number of lymph nodes positive by H&E stain	253	156	numeric	0.590605	0.890778
BLCA	Number pack year smoked	253	121	numeric	0.795921	0.439068
BLCA	Pathological M stage	253	209	m0|m1|mx	0.296474	0.763296
BLCA	Pathological N stage	253	207	n0|n1|n2|n3|nx	0.709876	0.620335
BLCA	Pathological stage	253	206	stage 0a|stage i|stage ii|stage iii|stage iv	0.953992	0.904798
BLCA	Pathological T stage	253	191	t0|t1|t2|t2a|t2b|t3|t3a|t3b|t4|t4a|t4b	0.701087	0.192361
BLCA	Person neoplasm cancer status	253	188	tumor free|with tumor	0.0523021	0.96725
BLCA	Primary therapy outcome success	253	54	complete remission/response|partial remission/response|progressive disease|stable disease	0.792654	0.0981007
BLCA	Prior diagnosis	253	210	no|yes	0.444308	0.605728
BLCA	Tobacco smoking history	253	201	current reformed smoker for < or = 15 years|current reformed smoker for > 15 years|current reformed smoker, duration not specified|current smoker|lifelong non-smoker	0.0851724	0.860883
BRCA	Anatomic neoplasm subdivision	731	668	left|left lower inner quadrant|left lower outer quadrant|left upper inner quadrant|left upper outer quadrant|right|right lower inner quadrant|right lower outer quadrant|right upper inner quadrant|right upper outer quadrant	0.468915	0.87601
BRCA	Estrogen receptor expression	731	718	0|1	1.49492e-05	0.0715991
BRCA	Her2 neu expression	731	611	0|1	4.81833e-07	0.247844
BRCA	Histological type	731	667	infiltrating carcinoma nos|infiltrating ductal carcinoma|infiltrating lobular carcinoma|medullary carcinoma|mixed histology (please specify)|mucinous carcinoma|other specify	0.0194307	0.0112012
BRCA	History of neoadjuvant treatment	731	667	no|yes	0.31402	0.560733
BRCA	Menopause status	731	615	indeterminate (neither pre or postmenopausal)|peri (6-12 months since last menstrual period)|post (prior bilateral ovariectomy or >12 mo since lmp with no prior hysterectomy)|pre (<6 months since lmp and no prior bilateral ovariectomy and not on estrogen replacement)	0.491297	0.0708298
BRCA	Molecular subtype	731	628	basal|her2|luminal.A|luminal.B|luminal.U|non.luminal	1.34856e-09	0.261063
BRCA	New tumor event after intitial treatment	731	90	no|yes	0.382321	0.767849
BRCA	Number of lymph nodes positive by H&E stain	731	616	numeric	0.182834	0.837192
BRCA	Number of lymph nodes positive by IHC stain	731	217	numeric	0.927848	0.425967
BRCA	Pathological M stage	731	668	cm0 (i+)|m0|m1|mx	0.154762	0.280676
BRCA	Pathological N stage	731	668	n0|n0 (i-)|n0 (i+)|n0 (mol+)|n1|n1a|n1b|n1c|n1mi|n2|n2a|n3|n3a|n3b|nx	0.111038	0.507036
BRCA	Pathological stage	731	667	stage i|stage ia|stage ib|stage ii|stage iia|stage iib|stage iii|stage iiia|stage iiib|stage iiic|stage iv|stage x	0.024317	0.00921164
BRCA	Pathological T stage	731	668	t1|t1a|t1b|t1c|t2|t3|t3a|t4|t4b|t4d|tx	0.00503585	0.0164297
BRCA	Person neoplasm cancer status	731	549	tumor free|with tumor	0.833167	0.72958
BRCA	Prior diagnosis	731	668	no|yes	0.168666	0.83899
BRCA	Progesterone receptor expression	731	713	0|1	0.125773	0.20096
CESC	Clinical stage	211	165	stage i|stage ia|stage ia1|stage ia2|stage ib|stage ib1|stage ib2|stage ii|stage iia|stage iia1|stage iia2|stage iib|stage iiib|stage iva|stage ivb	0.898496	0.378285
CESC	ECOG score	211	81	numeric	0.24275	0.686139
CESC	Ectopic pregnancy count	211	87	numeric	0.480732	0.7408
CESC	Histological type	211	168	adenosquamous|cervical squamous cell carcinoma|endocervical adenocarcinoma of the usual type|endocervical type of adenocarcinoma|endometrioid adenocarcinoma of endocervix|mucinous adenocarcinoma of endocervical type	2.66332e-09	6.48297e-09
CESC	Keratinizing squamous cell carcinoma	211	111	keratinizing squamous cell carcinoma|non-keratinizing squamous cell carcinoma	0.940396	0.965538
CESC	Menopause status	211	137	indeterminate (neither pre or postmenopausal)|peri (6-12 months since last menstrual period)|post (prior bilateral ovariectomy or >12 mo since lmp with no prior hysterectomy)|pre (<6 months since lmp and no prior bilateral ovariectomy and not on estrogen replacement)	0.568974	0.619792
CESC	Neoplasm histologic grade	211	167	g1|g2|g3|g4|gx	0.0273662	0.0186351
CESC	New tumor event after intitial treatment	211	70	no|yes	0.307515	0.111077
CESC	Number of lymph nodes positive by H&E stain	211	105	numeric	0.699061	0.475411
CESC	Number of lymph nodes positive by IHC stain	211	63	0|6	0.487681	0.161042
CESC	Number pack year smoked	211	47	numeric	0.961557	0.632141
CESC	Pathological M stage	211	134	m0|m1|mx	0.0390642	0.66213
CESC	Pathological N stage	211	137	n0|n1|nx	0.952859	0.335269
CESC	Pathological T stage	211	137	t1a|t1a1|t1b|t1b1|t1b2|t2|t2a|t2a1|t2a2|t2b|t3b|t4|tx	0.867685	0.713943
CESC	Person neoplasm cancer status	211	134	tumor free|with tumor	0.601259	0.733235
CESC	Primary therapy outcome success	211	30	complete remission/response|partial remission/response|progressive disease	0.209853	0.80031
CESC	Prior diagnosis	211	168	no|yes	0.116165	0.274292
CESC	Spontaneous abortion count	211	96	numeric	0.630386	0.0132498
CESC	Stillbirth count	211	86	numeric	0.566128	0.210588
CESC	Tobacco smoking history	211	140	current reformed smoker for < or = 15 years|current reformed smoker for > 15 years|current reformed smoker, duration not specified|current smoker|lifelong non-smoker	0.799113	0.747633
CESC	Total number of pregnancies	211	144	numeric	0.918202	0.268843
COADREAD	Anatomic neoplasm subdivision	378	363	ascending colon|cecum|descending colon|hepatic flexure|rectosigmoid junction|rectum|sigmoid colon|splenic flexure|transverse colon	1.30051e-16	0.00309373
COADREAD	Colon polyps present	378	260	no|yes	0.365673	0.673181
COADREAD	Histological type	378	366	adenocarcinoma|mucinous adenocarcinoma	0.0916911	0.263636
COADREAD	History of colon polyps	378	284	no|yes	0.721962	0.976684
COADREAD	History of prior tumor	378	368	no|yes, history of prior malignancy|yes, history of synchronous and or bilateral malignancy	0.858073	0.507289
COADREAD	Loss expression of mismatch repair proteins by IHC	378	225	no|yes	0.0844525	0.0826235
COADREAD	Lymph node invation	378	321	no|yes	0.0157405	0.200861
COADREAD	Microsatelite instability	378	352	msi-h|msi-l|mss	3.15861e-12	0.288505
COADREAD	New tumor event after intitial treatment	378	16	no|yes	0.228755	0.422019
COADREAD	Non-nodal tumor deposits	378	261	no|yes	0.00503851	0.0741779
COADREAD	Number of lymph nodes positive by H&E stain	378	334	numeric	0.43868	0.676889
COADREAD	Number of lymph nodes positive by IHC stain	378	55	numeric	0.441265	0.78765
COADREAD	Pathological M stage	378	361	m0|m1|m1a|m1b|mx	0.104662	0.272869
COADREAD	Pathological N stage	378	367	n0|n1|n1a|n1b|n1c|n2|n2a|n2b|nx	0.0634621	0.531985
COADREAD	Pathological stage	378	355	stage i|stage ia|stage ii|stage iia|stage iib|stage iic|stage iii|stage iiia|stage iiib|stage iiic|stage iv|stage iva|stage ivb	0.00174531	0.657887
COADREAD	Pathological T stage	378	367	t0|t1|t2|t3|t4|t4a|t4b|tis	0.686017	0.205695
COADREAD	Perineural invasion	378	214	no|yes	0.228442	0.696219
COADREAD	Person neoplasm cancer status	378	300	tumor free|with tumor	0.0316301	0.111383
COADREAD	Primary therapy outcome success	378	10	complete remission/response|progressive disease	0.921874	0.706399
COADREAD	Prior diagnosis	378	368	no|yes	0.524753	0.78352
COADREAD	Residual tumor	378	275	r0|r1|r2|rx	0.31939	0.0128351
COADREAD	Synchronous colon cancer present	378	303	no|yes	0.80428	0.161644
COADREAD	Venous invasion	378	314	no|yes	0.238752	0.272188
GBM	ECOG score	123	28	numeric	0.804192	0.819609
GBM	Histological type	123	114	glioblastoma multiforme (gbm)|treated primary gbm|untreated primary (de novo) gbm	0.85242	0.90364
GBM	Karnofsky performance score	123	83	numeric	0.506623	0.644698
GBM	Person neoplasm cancer status	123	104	tumor free|with tumor	0.288307	0.0681565
GBM	Prior diagnosis	123	8	no|yes, history of prior malignancy	0.646587	0.306584
GBM	Prior glioma history	123	114	no|yes	0.845954	0.197992
HNSC	Amount of alcohol consumption per day	516	179	numeric	0.691313	0.716142
HNSC	Anatomic neoplasm subdivision	516	417	alveolar ridge|base of tongue|buccal mucosa|floor of mouth|hard palate|hypopharynx|larynx|lip|oral cavity|oral tongue|oropharynx|tonsil	8.88314e-05	0.044881
HNSC	Clinical M stage	516	412	m0|m1|mx	0.746697	0.739964
HNSC	Clinical N stage	516	413	n0|n1|n2|n2a|n2b|n2c|n3|nx	0.0209937	0.133444
HNSC	Clinical stage	516	403	stage i|stage ii|stage iii|stage iva|stage ivb|stage ivc	0.239988	0.857611
HNSC	Clinical T stage	516	413	t1|t2|t3|t4|t4a|t4b|tx	0.690032	0.77975
HNSC	Frequency of alcohol consumption	516	183	numeric	0.761453	0.802883
HNSC	History of neoadjuvant treatment	516	416	no|yes	0.114015	0.0623354
HNSC	History of prior tumor	516	415	no|yes, history of prior malignancy|yes, history of synchronous and or bilateral malignancy	0.391748	0.943862
HNSC	Laterality	516	256	left|midline|right	0.669762	0.0798356
HNSC	Lymphovascular invasion	516	285	no|yes	0.184052	0.540968
HNSC	Neoplasm histologic grade	516	416	g1|g2|g3|g4|gx	0.500103	0.145858
HNSC	Number of lymph nodes positive by H&E stain	516	321	numeric	0.936436	0.0636256
HNSC	Number of lymph nodes positive by IHC stain	516	174	numeric	0.360786	0.0228817
HNSC	Number pack year smoked	516	234	numeric	0.135017	0.507929
HNSC	Pathological M stage	516	153	m0|mx	0.260501	0.00815429
HNSC	Pathological N stage	516	398	n0|n1|n2|n2a|n2b|n2c|n3|nx	0.0856544	0.210833
HNSC	Pathological stage	516	360	stage i|stage ii|stage iii|stage iva|stage ivb	0.976544	0.0485937
HNSC	Pathological T stage	516	399	t1|t2|t3|t4|t4a|t4b|tx	0.68613	0.541977
HNSC	Perineural invasion	516	294	no|yes	0.244427	0.0437797
HNSC	Person neoplasm cancer status	516	373	tumor free|with tumor	0.0923012	0.269618
HNSC	Presence of pathological nodal extracapsular spread	516	268	gross extension|microscopic extension|no extranodal extension	0.844742	0.784482
HNSC	Primary therapy outcome success	516	70	complete remission/response|progressive disease|stable disease	0.914045	0.766403
HNSC	Prior diagnosis	516	417	no|yes|yes, history of prior malignancy	0.862861	0.442102
HNSC	Tobacco smoking history	516	406	current reformed smoker for < or = 15 years|current reformed smoker for > 15 years|current smoker|lifelong non-smoker	0.106538	0.334816
KICH	Anatomic neoplasm subdivision	66	66	left|right	0.0170795	0.839594
KICH	Clinical M stage	66	41	m0|mx	0.676845	0.140423
KICH	ECOG score	66	15	numeric	0.743854	0.0290446
KICH	Hb results	66	52	low|normal	0.116692	0.216116
KICH	History of prior tumor	66	66	no|yes, history of prior malignancy|yes, history of synchronous and or bilateral malignancy	0.174429	0.302027
KICH	Karnofsky performance score	66	11	numeric	0.0261431	0.269292
KICH	Laterality	66	66	left|right	0.0170795	0.839594
KICH	New tumor event after intitial treatment	66	49	no|yes	2.36076e-06	0.0940166
KICH	Number of lymph nodes positive	66	35	numeric	0.0139784	0.955645
KICH	Number pack year smoked	66	11	numeric	0.112267	0.222439
KICH	Pathological M stage	66	45	m0|m1|mx	0.00175303	0.876604
KICH	Pathological N stage	66	66	n0|n1|n2|nx	0.000115359	0.783246
KICH	Pathological stage	66	66	stage i|stage ii|stage iii|stage iv	0.000266609	0.778393
KICH	Pathological T stage	66	66	t1|t1a|t1b|t2|t2b|t3|t3a|t3b|t4	0.00170621	0.634032
KICH	Person neoplasm cancer status	66	65	tumor free|with tumor	0.0177722	0.192482
KICH	Platelet qualitative results	66	52	elevated|low|normal	0.79477	0.315063
KICH	Presence of sarcomatoid features	66	25	no|yes	0.00351526	0.0069783
KICH	Primary therapy outcome success	66	24	complete remission/response|partial remission/response|progressive disease|stable disease	0.0310527	0.214567
KICH	Prior diagnosis	66	66	no|yes, history of prior malignancy|yes, history of synchronous and or bilateral malignancy	0.399208	0.286982
KICH	Serum calcium results	66	47	elevated|low|normal	0.321112	0.275549
KICH	Tobacco smoking history	66	60	current reformed smoker for < or = 15 years|current reformed smoker for > 15 years|current reformed smoker, duration not specified|current smoker|lifelong non-smoker	0.256593	0.483956
KICH	White blood cell results	66	52	elevated|normal	0.764061	0.0328589
KIRC	Anatomic neoplasm subdivision	318	274	left|right	0.0298645	0.684041
KIRC	ECOG score	318	90	numeric	0.687918	0.747507
KIRC	Hb results	318	252	elevated|low|normal	0.502404	0.836001
KIRC	History of neoadjuvant treatment	318	290	no|yes	0.394863	0.978933
KIRC	History of prior tumor	318	283	no|yes, history of prior malignancy	0.0648341	0.476813
KIRC	Karnofsky performance score	318	28	numeric	0.702744	0.883025
KIRC	Laterality	318	290	left|right	0.0482728	0.647847
KIRC	Neoplasm histologic grade	318	288	g1|g2|g3|g4|gx	1.45311e-06	0.0751569
KIRC	Number of lymph nodes positive	318	56	numeric	0.796722	0.363236
KIRC	Number pack year smoked	318	5	numeric	0.243705	0.466669
KIRC	Pathological M stage	318	290	m0|m1|mx	1.22195e-07	0.783119
KIRC	Pathological N stage	318	290	n0|n1|nx	0.670937	0.920439
KIRC	Pathological stage	318	290	stage i|stage ii|stage iii|stage iv	2.12795e-10	0.119612
KIRC	Pathological T stage	318	290	t1|t1a|t1b|t2|t2a|t2b|t3|t3a|t3b|t3c|t4	2.21718e-07	0.00388274
KIRC	Person neoplasm cancer status	318	273	tumor free|with tumor	8.70506e-07	0.30474
KIRC	Platelet qualitative results	318	244	elevated|low|normal	0.187345	0.140044
KIRC	Prior diagnosis	318	289	no|yes	0.0731203	0.716246
KIRC	Serum calcium results	318	195	elevated|low|normal	0.0272284	0.554023
KIRC	Tobacco smoking history	318	18	current reformed smoker for < or = 15 years|current reformed smoker for > 15 years|current smoker|lifelong non-smoker	0.918199	0.23055
KIRC	White blood cell results	318	242	elevated|low|normal	0.00489355	0.573028
KIRP	Anatomic neoplasm subdivision	211	134	left|right	0.489712	0.152662
KIRP	Clinical M stage	211	60	m0|m1|mx	0.821867	0.00518841
KIRP	ECOG score	211	46	numeric	0.391923	0.277133
KIRP	Hb results	211	118	low|normal	0.991041	0.790467
KIRP	History of prior tumor	211	157	no|yes, history of prior malignancy|yes, history of synchronous and or bilateral malignancy	0.0825997	0.324426
KIRP	Karnofsky performance score	211	38	numeric	0.18389	0.0393332
KIRP	Laterality	211	158	bilateral|left|right	0.905906	0.132596
KIRP	New tumor event after intitial treatment	211	60	no|yes	0.0177249	0.00732542
KIRP	Number of lymph nodes positive	211	38	numeric	0.00330788	0.311212
KIRP	Number pack year smoked	211	11	numeric	0.534436	0.810403
KIRP	Pathological M stage	211	150	m0|m1|mx	1.90095e-06	0.0109122
KIRP	Pathological N stage	211	158	n0|n1|n2|nx	4.34978e-10	0.0113486
KIRP	Pathological stage	211	154	stage i|stage ii|stage iii|stage iv	4.50754e-12	0.00584057
KIRP	Pathological T stage	211	158	t1|t1a|t1b|t2|t2a|t2b|t3|t3a|t3b|t3c|t4	1.65991e-11	0.00983403
KIRP	Person neoplasm cancer status	211	145	tumor free|with tumor	5.54351e-07	0.00129669
KIRP	Platelet qualitative results	211	115	elevated|low|normal	0.0454468	5.90542e-05
KIRP	Primary therapy outcome success	211	47	complete remission/response|partial remission/response	0.136649	0.282958
KIRP	Prior diagnosis	211	158	no|yes|yes, history of prior malignancy|yes, history of synchronous and or bilateral malignancy	0.136107	0.655403
KIRP	Serum calcium results	211	93	elevated|low|normal	0.930005	0.0744337
KIRP	Tobacco smoking history	211	55	current reformed smoker for < or = 15 years|current reformed smoker, duration not specified|current smoker|lifelong non-smoker	0.704503	0.248225
KIRP	Tumor type	211	90	type 1|type 2	4.38207e-05	0.00186973
KIRP	White blood cell results	211	116	elevated|low|normal	0.0338732	0.380273
LAML	Acute myeloid leukemia Cancer and Leukemia Group B (CALGB) cytogenetics risk category	194	191	favorable|intermediate/normal|poor	0.0300631	0.634947
LAML	Cytogenetic abnormality	194	176	complex (greater than or equal to 3 distinct abnormalities)|del (5q) / 5q-|del (7q) / 7q-|inv (16)|normal|t (15;17)|t (8;21)|trisomy 8	0.773609	0.148078
LAML	FISH results	194	150	-5 or del(5q)|-7 or del(7q)|8|aml1-eto|bcr-abl|cbf-beta|mll|other|pml-rar|tel-aml 1	2.75659e-06	0.686756
LAML	French american british (FAB) classification	194	194	m0 undifferentiated|m1|m2|m3|m4|m5|m6|m7|not classified	0.000448468	1.24032e-05
LAML	Hemoglobin results	194	193	numeric	0.68721	0.982501
LAML	Leukocyte counts	194	193	numeric	0.386537	0.18448
LAML	Platelet results	194	194	numeric	0.954184	0.667983
LAML	Prior diagnosis	194	194	no|yes	0.777765	0.627202
LGG	Animal insect allergy history	511	219	no|yes	0.516696	0.893983
LGG	Asthma history	511	257	no|yes	0.767815	0.293958
LGG	ECOG score	511	99	numeric	0.185097	0.216733
LGG	Eczema history	511	256	no|yes	0.751355	0.706164
LGG	Family history of brain tumor	511	248	no|yes	0.203425	0.0794231
LGG	Family history of cancer	511	242	no|yes	0.015137	0.0116244
LGG	First presenting symptom	511	331	headaches|mental status changes|motor/movement changes|seizures|sensory changes|visual changes	0.4752	0.537682
LGG	Food allergy history	511	218	no|yes	0.554851	0.548484
LGG	Hay fever history	511	241	no|yes	0.706713	0.87244
LGG	Headache history	511	334	no|yes	0.0413619	0.0278969
LGG	Histological type	511	367	astrocytoma|oligoastrocytoma|oligodendroglioma	2.15236e-06	0.000566648
LGG	History of ionizing radiation to head	511	363	no|yes	0.818796	0.918747
LGG	History of prior tumor	511	367	no|yes, history of prior malignancy|yes, history of synchronous and or bilateral malignancy	0.390239	0.386412
LGG	Inherited genetic syndrome found	511	161	no|yes	0.262462	0.4085
LGG	Karnofsky performance score	511	205	numeric	0.0335643	0.0217685
LGG	Laterality	511	364	left|midline|right	0.944839	0.480704
LGG	Mental status changes	511	330	no|yes	0.602851	0.46841
LGG	Mold or dust allergy history	511	231	no|yes	0.582996	0.831667
LGG	Motor movement changes	511	330	no|yes	0.665932	0.668635
LGG	Neoplasm histologic grade	511	367	g2|g3	0.0324696	6.92878e-06
LGG	New tumor event after intitial treatment	511	141	no|yes	0.611444	0.0763178
LGG	Person neoplasm cancer status	511	317	tumor free|with tumor	0.807648	0.0463066
LGG	Primary therapy outcome success	511	124	complete remission/response|partial remission/response|progressive disease|stable disease	0.495663	0.0111206
LGG	Prior diagnosis	511	367	no|yes|yes, history of prior malignancy|yes, history of synchronous and or bilateral malignancy	0.335345	0.439504
LGG	Seizure history	511	350	no|yes	0.969069	0.0922759
LGG	Sensory changes	511	326	no|yes	0.331316	0.499093
LGG	Supratentorial localization	511	354	cerebral cortex|deep gray (e.g.basal ganglia, thalamus)|not listed in medical record|white matter	0.0695612	0.390968
LGG	Tumor location	511	367	posterior fossa, cerebellum|supratentorial, frontal lobe|supratentorial, not otherwise specified|supratentorial, occipital lobe|supratentorial, parietal lobe|supratentorial, temporal lobe	5.10034e-06	0.00112651
LGG	Visual changes	511	328	no|yes	0.107741	0.420062
LIHC	Adjacent hepatic tissue inflammation extent type	237	103	mild|none|severe	0.262886	0.684458
LIHC	Albumin results	237	117	numeric	0.95769	0.784748
LIHC	Alpha feto protein outcome value	237	110	numeric	0.0933541	0.138357
LIHC	Child Pugh classification grade	237	75	a|b	0.149986	0.377275
LIHC	ECOG score	237	100	numeric	0.505124	0.247233
LIHC	Histological type	237	156	hepatocellular carcinoma|liver - fibrolamellar hepatocellular carcinoma|liver - hepatocellular carcinoma|liver - hepatocholangiocarcinoma (mixed)	0.568918	0.562497
LIHC	History hepatocellular carcinoma risk factor	237	141	alcohol consumption|alpha-1 antitrypsin deficiency|hemochromatosis|hepatitis b|hepatitis c|nonalcoholic fatty liver disease|none|other	0.0994999	0.607762
LIHC	History of neoadjuvant treatment	237	156	no|yes	0.311638	0.701436
LIHC	Liver fibrosis Ishak score category	237	93	0 - no fibrosis|1,2 - portal fibrosis|3,4 - fibrous speta|5 - nodular formation and incomplete cirrhosis|6 - established cirrhosis	0.52998	0.62222
LIHC	Neoplasm histologic grade	237	153	g1|g2|g3	0.0903489	0.213145
LIHC	New tumor event after intitial treatment	237	66	no|yes	0.747396	0.797203
LIHC	Pathological M stage	237	156	m0|m1|mx	0.799825	0.8775
LIHC	Pathological N stage	237	155	n0|n1|nx	0.689143	0.676851
LIHC	Pathological stage	237	146	stage i|stage ii|stage iii|stage iiia|stage iiib|stage iiic|stage iv|stage iva|stage ivb	0.382244	0.938213
LIHC	Pathological T stage	237	156	t1|t2|t3|t3a|t3b|t4	0.31464	0.998546
LIHC	Person neoplasm cancer status	237	143	tumor free|with tumor	0.539512	0.255799
LIHC	Platelet results	237	128	numeric	0.592767	0.221861
LIHC	Prior diagnosis	237	156	no|yes	0.870481	0.51887
LIHC	Prothrombin time results	237	124	numeric	0.734307	0.47838
LIHC	Residual tumor	237	151	r0|r1|r2|rx	0.781149	0.855735
LIHC	Serum creatinine results	237	124	numeric	0.612117	0.193126
LIHC	Vascular tumor cell invation type	237	137	macro|micro|none	0.322869	0.596938
LUAD	Anatomic neoplasm subdivision	435	400	bronchial|l-lower|l-upper|other (please specify)|r-lower|r-middle|r-upper	0.965593	0.179905
LUAD	DLCO predictive percent	435	146	numeric	0.42654	0.275431
LUAD	ECOG score	435	166	numeric	0.810849	0.980579
LUAD	Histological type	435	403	lung acinar adenocarcinoma|lung adenocarcinoma- not otherwise specified (nos)|lung adenocarcinoma mixed subtype|lung bronchioloalveolar carcinoma mucinous|lung bronchioloalveolar carcinoma nonmucinous|lung clear cell adenocarcinoma|lung micropapillary adenocarcinoma|lung mucinous adenocarcinoma|lung papillary adenocarcinoma|lung signet ring adenocarcinoma|lung solid pattern predominant adenocarci…	0.287823	0.0906433
LUAD	History of prior tumor	435	395	no|yes, history of prior malignancy|yes, history of synchronous and or bilateral malignancy	0.87232	0.320454
LUAD	Karnofsky performance score	435	75	numeric	0.410985	0.104211
LUAD	Location in lung parenchyma	435	159	central lung|peripheral lung	0.399366	0.551098
LUAD	New tumor event after intitial treatment	435	129	no|yes	0.236775	0.752602
LUAD	Number pack year smoked	435	275	numeric	0.163913	0.126181
LUAD	Pathological M stage	435	399	m0|m1|m1a|m1b|mx	0.207279	0.356049
LUAD	Pathological N stage	435	402	n0|n1|n2|n3|nx	0.673727	0.245222
LUAD	Pathological stage	435	402	stage i|stage ia|stage ib|stage iia|stage iib|stage iiia|stage iiib|stage iv	0.716614	0.636994
LUAD	Pathological T stage	435	403	t1|t1a|t1b|t2|t2a|t2b|t3|t4|tx	0.00696099	0.416415
LUAD	Person neoplasm cancer status	435	301	tumor free|with tumor	0.393477	0.790964
LUAD	Primary therapy outcome success	435	81	complete remission/response|partial remission/response|stable disease	0.63972	0.202753
LUAD	Prior diagnosis	435	403	no|yes|yes, history of prior malignancy|yes, history of synchronous and or bilateral malignancy	0.795258	0.318765
LUAD	Residual tumor	435	293	r0|r1|r2|rx	0.596481	0.253684
LUAD	Tobacco smoking history	435	391	current reformed smoker for < or = 15 years|current reformed smoker for > 15 years|current reformed smoker, duration not specified|current smoker|lifelong non-smoker	0.735322	0.00141603
LUSC	Anatomic neoplasm subdivision	359	273	bronchial|l-lower|l-upper|other (please specify)|r-lower|r-middle|r-upper	0.718787	0.0960224
LUSC	DLCO predictive percent	359	82	numeric	0.193817	0.465602
LUSC	ECOG score	359	130	numeric	0.687101	0.00215945
LUSC	Histological type	359	278	lung basaloid squamous cell carcinoma|lung papillary squamous cell caricnoma|lung small cell squamous cell carcinoma|lung squamous cell carcinoma- not otherwise specified (nos)	0.0289077	0.233014
LUSC	History of prior tumor	359	275	no|yes, history of prior malignancy|yes, history of synchronous and or bilateral malignancy	0.524708	0.701729
LUSC	Karnofsky performance score	359	70	numeric	0.99148	0.354089
LUSC	Location in lung parenchyma	359	161	central lung|peripheral lung	0.160091	0.911853
LUSC	New tumor event after intitial treatment	359	76	no|yes	0.0416238	0.199204
LUSC	Number pack year smoked	359	234	numeric	0.389362	0.91071
LUSC	Pathological M stage	359	276	m0|m1|mx	0.815038	0.205771
LUSC	Pathological N stage	359	278	n0|n1|n2|nx	0.432753	0.207221
LUSC	Pathological stage	359	276	stage i|stage ia|stage ib|stage ii|stage iia|stage iib|stage iiia|stage iiib|stage iv	0.678185	0.532068
LUSC	Pathological T stage	359	278	t1|t1a|t1b|t2|t2a|t2b|t3|t4	0.74027	0.807977
LUSC	Person neoplasm cancer status	359	202	tumor free|with tumor	0.943768	0.640502
LUSC	Primary therapy outcome success	359	50	complete remission/response|stable disease	0.503399	0.716018
LUSC	Prior diagnosis	359	278	no|yes|yes, history of prior malignancy|yes, history of synchronous and or bilateral malignancy	0.54859	0.661853
LUSC	Residual tumor	359	233	r0|r1|r2|rx	0.410332	0.000923162
LUSC	Tobacco smoking history	359	273	current reformed smoker for < or = 15 years|current reformed smoker for > 15 years|current reformed smoker, duration not specified|current smoker|lifelong non-smoker	0.639695	0.728204
PRAD	Bone scan results	336	115	abnormal (not related to prostate cancer)|equivocal|normal (no evidence of prostate cancer) [cm0]	0.0475258	0.483097
PRAD	Clinical T stage	336	178	t1b|t1c|t2|t2a|t2b|t2c|t3a|t3b|t4	0.195733	0.0638362
PRAD	Gleason score	336	240	numeric	0.00611892	0.000387285
PRAD	Histological type	336	240	prostate adenocarcinoma other subtype|prostate adenocarcinoma acinar type	0.378608	0.193136
PRAD	History of prior tumor	336	240	no|yes, history of prior malignancy|yes, history of synchronous and or bilateral malignancy	0.871724	0.0443631
PRAD	Laterality	336	236	bilateral|left|right	0.166093	0.81017
PRAD	New tumor event after intitial treatment	336	82	no|yes	0.00527608	0.997016
PRAD	Number of lymph nodes positive by H&E stain	336	192	numeric	0.947531	0.0395224
PRAD	Pathological N stage	336	194	n0|n1	0.902908	0.124381
PRAD	Pathological T stage	336	238	t2a|t2b|t2c|t3a|t3b|t4	0.029602	0.565697
PRAD	Person neoplasm cancer status	336	217	tumor free|with tumor	0.000449568	0.296423
PRAD	Primary therapy outcome success	336	42	complete remission/response|partial remission/response|progressive disease	0.00169913	0.869192
PRAD	Prior diagnosis	336	240	no|yes|yes, history of prior malignancy	0.645129	0.0468459
PRAD	PSA value (preoperative)	336	238	numeric	0.0017063	0.000271437
PRAD	Residual tumor	336	228	r0|r1|r2|rx	0.00197349	0.603476
PRAD	Tumor level	336	136	apex|base|middle	0.60687	0.344051
PRAD	Zone of origin	336	71	central zone|overlapping / multiple zones|peripheral zone	0.432372	0.282494
SKCM	Breslow depth value	385	256	numeric	0.66009	0.863024
SKCM	Clark level value	385	233	i|ii|iii|iv|v	0.587724	0.388945
SKCM	History of neoadjuvant treatment	385	345	no|yes	0.0188667	0.65195
SKCM	Mitotic count rate	385	126	numeric	0.215079	0.062084
SKCM	New tumor event after intitial treatment	385	339	no|yes	0.0737408	0.978084
SKCM	Pathological M stage	385	327	m0|m1|m1a|m1b|m1c	0.035734	0.00301822
SKCM	Pathological N stage	385	331	n0|n1|n1a|n1b|n2|n2a|n2b|n2c|n3|nx	0.403225	0.675544
SKCM	Pathological stage	385	314	i or ii nos|stage 0|stage i|stage ia|stage ib|stage ii|stage iia|stage iib|stage iic|stage iii|stage iiia|stage iiib|stage iiic|stage iv	0.0612213	0.518066
SKCM	Pathological T stage	385	324	t0|t1|t1a|t1b|t2|t2a|t2b|t3|t3a|t3b|t4|t4a|t4b|tis|tx	0.965534	0.513441
SKCM	Person neoplasm cancer status	385	329	tumor free|with tumor	0.00231953	0.870655
SKCM	Prior diagnosis	385	346	no|yes	0.0440341	0.603388
SKCM	Tumor tissue site	385	309	extremities|head and neck|other specify|trunk	0.41229	0.246119
SKCM	Tumor type (primary/metastatic)	385	346	metastatic|primary	0.224176	0.989534
SKCM	Ulceration indicator	385	232	no|yes	0.313766	0.637411
STAD	Anatomic neoplasm subdivision	325	274	antrum/distal|cardia/proximal|fundus/body|gastroesophageal junction	0.736499	0.460506
STAD	Barrett's Esophagus	325	145	no|yes	0.157064	0.480606
STAD	Family history of stomach cancer	325	240	no|yes	0.217826	0.543102
STAD	Helicobactor pylori infection	325	84	no|yes	0.048439	0.184817
STAD	Histological type	325	274	stomach adenocarcinoma diffuse type|stomach adenocarcinoma not otherwise specified (nos)|stomach intestinal adenocarcinoma not otherwise specified (nos)|stomach intestinal adenocarcinoma tubular type|stomach intestinal adenocarcinoma 혻mucinous type|stomach intestinal adenocarcinoma 혻papillary type|stomach adenocarcinoma signet ring type	0.30252	1.70376e-05
STAD	History of prior tumor	325	274	no|yes, history of prior malignancy|yes, history of synchronous and or bilateral malignancy	0.753786	0.984789
STAD	Microsatelite instability	325	260	msi-h|msi-l|mss	2.38941e-07	0.242591
STAD	Neoplasm histologic grade	325	274	g1|g2|g3|gx	0.0248721	0.0101161
STAD	New tumor event after intitial treatment	325	113	no|yes	0.385812	0.939915
STAD	Number of lymph nodes positive by H&E stain	325	246	numeric	0.351973	0.391639
STAD	Pathological M stage	325	274	m0|m1|mx	0.730605	0.431478
STAD	Pathological N stage	325	274	n0|n1|n2|n3|n3a|n3b|nx	0.694126	0.407758
STAD	Pathological stage	325	274	stage i|stage ia|stage ib|stage ii|stage iia|stage iib|stage iii|stage iiia|stage iiib|stage iiic|stage iv	0.735159	0.0254812
STAD	Pathological T stage	325	274	t1|t1a|t1b|t2|t2a|t2b|t3|t4|t4a|t4b	0.221479	0.00668172
STAD	Person neoplasm cancer status	325	262	tumor free|with tumor	0.264471	0.58374
STAD	Primary therapy outcome success	325	77	complete remission/response|partial remission/response|progressive disease|stable disease	0.433066	0.945196
STAD	Prior diagnosis	325	274	no|yes|yes, history of prior malignancy	0.753786	0.984789
STAD	Reflux history	325	146	no|yes	0.362878	0.573215
STAD	Residual tumor	325	255	r0|r1|r2	0.537729	0.469208
THCA	Anatomic neoplasm subdivision	496	447	left|right	0.988333	0.19701
THCA	Extrathyroid carinoma present extension status	496	470	minimal (t3)|moderate/advanced (t4a)|none|very advanced (t4b)	0.462638	0.0362189
THCA	Histological type	496	488	classical/usual (papillary nos)|other specify|thyroid papillary carcinoma - classical/usual|thyroid papillary carcinoma - follicular (>= 99% follicular patterned)|thyroid papillary carcinoma - tall cell (>= 50% tall cell features)	0.00231258	0.00107412
THCA	History of neoadjuvant treatment	496	488	no|yes	0.328498	0.118207
THCA	Multifocality	496	478	multifocal|unifocal	0.312031	0.607536
THCA	New tumor event after intitial treatment	496	246	no|yes	0.360241	0.00644413
THCA	Number of lymph nodes positive by H&E stain	496	387	numeric	0.00123547	0.018984
THCA	Pathological M stage	496	487	m0|m1|mx	0.417124	0.520224
THCA	Pathological N stage	496	488	n0|n1|n1a|n1b|nx	0.0540233	4.41757e-05
THCA	Pathological stage	496	486	stage i|stage ii|stage iii|stage iv|stage iva|stage ivc	0.393044	0.130823
THCA	Pathological T stage	496	488	t1|t1a|t1b|t2|t3|t4|t4a|tx	0.84678	0.0125819
THCA	Person neoplasm cancer status	496	445	tumor free|with tumor	0.0314025	0.149815
THCA	Personal medical history thryoid gland disorder	496	430	lymphocytic thyroiditis|nodular hyperplasia|normal|other, specify	0.000630501	0.885797
THCA	Primary tumor location anatomic site	496	483	bilateral|isthmus|left lobe|right lobe	0.10376	0.330744
THCA	Prior diagnosis	496	488	no|yes	0.8801	0.495905
THCA	Residual tumor	496	457	r0|r1|r2|rx	0.459751	0.243732
THCA	Tumor depth	496	389	numeric	0.00213647	0.0736552
THCA	Tumor focality	496	487	multifocal|unifocal	0.243782	0.694107
THCA	Tumor length	496	459	numeric	0.219562	0.0252638
THCA	Tumor width	496	411	numeric	0.0966301	0.011503
UCEC	Anatomic neoplasm subdivision	416	164	endometrium|fundus uteri|myometrium	0.0573739	0.218085
UCEC	Clinical stage	416	372	stage i|stage ia|stage ib|stage ic|stage ii|stage iia|stage iib|stage iii|stage iiia|stage iiib|stage iiic|stage iiic1|stage iiic2|stage iv|stage iva|stage ivb	0.00416515	0.570172
UCEC	Histological type	416	372	endometrioid endometrial adenocarcinoma|mixed serous and endometrioid|serous endometrial adenocarcinoma	1.36088e-12	0.0166435
UCEC	History of neoadjuvant treatment	416	372	no|yes	0.313161	0.925957
UCEC	Menopause status	416	348	indeterminate (neither pre or postmenopausal)|peri (6-12 months since last menstrual period)|post (prior bilateral ovariectomy or >12 mo since lmp with no prior hysterectomy)|pre (<6 months since lmp and no prior bilateral ovariectomy and not on estrogen replacement)	0.321409	0.131848
UCEC	Microsatelite instability	416	367	indeterminate|msi-h|msi-l|mss	1.99136e-22	0.641517
UCEC	Neoplasm histologic grade	416	372	g1|g2|g3|high grade	0.446312	0.794099
UCEC	New tumor event after intitial treatment	416	17	no|yes	0.487385	0.193446
UCEC	Percent tumor invasion	416	319	numeric	0.409411	0.218848
UCEC	Person neoplasm cancer status	416	327	tumor free|with tumor	0.209138	0.747817
UCEC	Primary therapy outcome success	416	13	complete remission/response|progressive disease|stable disease	0.978891	0.433011
UCEC	Prior diagnosis	416	372	no|yes	0.541233	0.666283
UCEC	Residual tumor	416	306	r0|r1|r2|rx	0.856499	0.480537
UCEC	Total aortic lymph node positive	416	273	numeric	0.205067	0.660924
UCEC	Total pelvic lymph node positive	416	364	numeric	0.472745	0.650047
UCS	Anatomic neoplasm subdivision	57	57	endometrium|fundus uteri|lower uterine segment/ isthmus uteri|myometrium|unknown - uterus nos	0.256538	0.269104
UCS	Clinical stage	57	57	stage ia|stage ib|stage ic|stage ii|stage iia|stage iib|stage iii|stage iiia|stage iiib|stage iiic|stage iiic1|stage iiic2|stage iv|stage ivb	0.978566	0.0332948
UCS	Histological type	57	57	uterine carcinosarcoma/ malignant mixed mullerian tumor (mmmt): nos|uterine carcinosarcoma/ mmmt: heterologous type|uterine carcinosarcoma/ mmmt: homologous type	0.0735367	0.393073
UCS	Menopause status	57	54	peri (6-12 months since last menstrual period)|post (prior bilateral ovariectomy or >12 mo since lmp with no prior hysterectomy)	0.520183	0.650023
UCS	New tumor event after intitial treatment	57	53	no|yes	0.22072	0.348661
UCS	Percent tumor invasion	57	45	numeric	0.753876	0.00771287
UCS	Person neoplasm cancer status	57	52	tumor free|with tumor	0.452262	0.167571
UCS	Primary therapy outcome success	57	44	complete remission/response|partial remission/response|progressive disease	0.688891	0.334445
UCS	Prior diagnosis	57	57	no|yes	0.778094	0.122502
UCS	Residual tumor	57	52	r0|r1|r2|rx	0.400614	0.0673977
UCS	Total aortic lymph node positive	57	36	numeric	0.975477	0.664807
UCS	Total pelvic lymph node positive	57	51	numeric	0.868682	0.169321

## Sheet: Table.S3
Supplementary Table S3. List of significantly mutated genes (q-value<0.01; identified by MutSig) in each tumor and association of mutation stauts with average CGI and backbone methylation (FDR-adjusted)
Tumor	Gene	Total tumors sequenced	Mutated tumors (n)	Adjusted P (association with CGI)	Adjusted P (association with backbone)
ACC	AATK	79	7	0.887249	0.905174
ACC	ADAD2	79	13	0.640737	0.905174
ACC	ALPPL2	79	8	0.906082	0.975959
ACC	AMDHD1	79	14	0.703463	0.975959
ACC	APOE	79	7	0.964238	0.975959
ACC	ASB16	79	6	0.826367	0.905174
ACC	ASPDH	79	16	0.887249	0.975959
ACC	ATOH8	79	3	0.964238	0.905174
ACC	ATP6V0E2	79	4	0.781814	0.975959
ACC	ATP9B	79	5	0.931547	0.975959
ACC	ATXN1	79	13	0.57284	0.912714
ACC	AVL9	79	4	0.964238	0.975959
ACC	B3GNT6	79	14	0.826367	0.905174
ACC	BAG1	79	5	0.868465	0.905174
ACC	BHLHE22	79	10	0.572229	0.975959
ACC	BTBD11	79	8	0.993517	0.975959
ACC	C14orf180	79	3	0.640737	0.975959
ACC	C16orf3	79	10	0.569105	0.905174
ACC	C19orf10	79	8	0.58135	0.905174
ACC	C1orf106	79	14	0.964238	0.905174
ACC	C4orf32	79	6	0.569105	0.975959
ACC	CCDC102A	79	23	0.58135	0.975959
ACC	CCDC105	79	10	0.964238	0.975959
ACC	CD320	79	5	0.964238	0.975959
ACC	CHDH	79	6	0.964238	0.905174
ACC	CLDN23	79	12	0.58135	0.975959
ACC	CLIC6	79	8	0.57284	0.975959
ACC	COQ2	79	6	0.703463	0.905174
ACC	CRIPAK	79	21	0.894712	0.905174
ACC	CSGALNACT2	79	5	0.646183	0.975959
ACC	CTGF	79	5	0.964238	0.975959
ACC	CTNNB1	79	13	0.887249	0.975959
ACC	DLEU7	79	4	0.964238	0.975959
ACC	DMKN	79	4	0.966419	0.975959
ACC	DMRT1	79	4	0.58135	0.975959
ACC	DOK7	79	7	0.703463	0.905174
ACC	DSPP	79	11	0.58135	0.905174
ACC	ERCC2	79	19	0.490253	0.905174
ACC	FAM46A	79	3	0.968918	0.905174
ACC	FANK1	79	4	0.966419	0.975959
ACC	FEZ2	79	5	0.906082	0.975959
ACC	FOXQ1	79	3	0.852344	0.905174
ACC	FPGS	79	11	0.850286	0.905174
ACC	FZD1	79	3	0.624373	0.905174
ACC	GARS	79	28	0.906082	0.975959
ACC	GLTPD2	79	17	0.813636	0.975959
ACC	GLTSCR2	79	7	0.640737	0.975959
ACC	GPRIN2	79	13	0.906082	0.975959
ACC	HECTD2	79	6	0.858466	0.975959
ACC	HES3	79	5	0.954833	0.975959
ACC	HHIPL1	79	11	0.964238	0.952866
ACC	HNRNPCL1	79	2	0.58135	0.905174
ACC	HSD17B1	79	5	0.826367	0.975959
ACC	IDUA	79	12	0.67492	0.975959
ACC	IRX3	79	17	0.931547	0.905174
ACC	JMJD4	79	5	0.57284	0.905174
ACC	KANK3	79	7	0.569105	0.905174
ACC	KBTBD13	79	15	0.58135	0.975959
ACC	KCNK17	79	18	0.569105	0.905174
ACC	KCTD3	79	6	0.964238	0.905174
ACC	KNDC1	79	14	0.966419	0.905174
ACC	KRTAP4-5	79	9	0.58135	0.905174
ACC	KRTAP5-5	79	11	0.569105	0.905174
ACC	LACTB	79	23	0.652962	0.975959
ACC	LENG9	79	2	0.826367	0.905174
ACC	LPPR2	79	6	0.968918	0.975959
ACC	LRIG1	79	27	0.57284	0.905174
ACC	LRP11	79	7	0.813636	0.975959
ACC	LRRN4	79	4	0.897681	0.975959
ACC	LZTR1	79	5	0.58135	0.975959
ACC	MAL2	79	17	0.955195	0.905174
ACC	MAP1S	79	9	0.887249	0.905174
ACC	MEN1	79	9	0.887249	0.975959
ACC	MSH3	79	5	0.703463	0.975959
ACC	MUC2	79	23	0.906082	0.905174
ACC	MUC5B	79	34	0.964238	0.975959
ACC	NEFH	79	11	0.569105	0.975959
ACC	NMU	79	9	0.900086	0.905174
ACC	NOL9	79	9	0.58135	0.975959
ACC	NOM1	79	6	0.569105	0.975959
ACC	NOTCH2	79	8	0.887249	0.975959
ACC	NOXA1	79	3	0.569105	0.975959
ACC	NPTX1	79	6	0.850286	0.975959
ACC	OBSCN	79	26	0.964238	0.975959
ACC	OPRD1	79	22	0.813636	0.905174
ACC	PANK2	79	12	0.887249	0.975959
ACC	PAQR4	79	3	0.900086	0.975959
ACC	PDCD6	79	5	0.993517	0.975959
ACC	PLIN5	79	6	0.887249	0.905174
ACC	PRKAR1A	79	7	0.966419	0.975959
ACC	PRSS27	79	4	0.850286	0.905174
ACC	PTPLA	79	5	0.964238	0.975959
ACC	RASIP1	79	11	0.58135	0.905174
ACC	RGMB	79	6	0.781814	0.975959
ACC	RGS9BP	79	10	0.826367	0.975959
ACC	RINL	79	16	0.887249	0.975959
ACC	RNF149	79	6	0.887249	0.975959
ACC	RNF39	79	7	0.887249	0.975959
ACC	RREB1	79	8	0.968918	0.905174
ACC	SARM1	79	9	0.964238	0.905174
ACC	SCRT1	79	6	0.887249	0.975959
ACC	SEMA5B	79	12	0.826367	0.905174
ACC	SIX6	79	3	0.648634	0.905174
ACC	SNED1	79	7	0.964238	0.905174
ACC	SPERT	79	4	0.986855	0.975959
ACC	SYT8	79	11	0.906082	0.975959
ACC	TAF5	79	11	0.703463	0.952866
ACC	THEM4	79	11	0.964238	0.975959
ACC	TMEM189	79	9	0.968918	0.975959
ACC	TMEM200C	79	3	0.887249	0.975959
ACC	TNIP2	79	5	0.964238	0.975959
ACC	TOR3A	79	22	0.964238	0.952866
ACC	TP53	79	15	0.964238	0.975959
ACC	TPO	79	18	0.964238	0.975959
ACC	TRIOBP	79	20	0.868465	0.905174
ACC	TSC22D2	79	10	0.572229	0.975959
ACC	UQCRFS1	79	12	0.569105	0.905174
ACC	WDR34	79	10	0.813636	0.905174
ACC	ZAR1	79	17	0.887249	0.975959
ACC	ZC3H12D	79	5	0.964238	0.975959
ACC	ZFPM1	79	40	0.964238	0.905174
ACC	ZNF285	79	2	0.646183	0.975959
ACC	ZNF517	79	26	0.931547	0.905174
ACC	ZNF598	79	13	0.58135	0.905174
ACC	ZNF628	79	7	0.887249	0.905174
BLCA	ARID1A	130	34	0.889478	0.829422
BLCA	CDKN1A	130	18	0.789736	0.785231
BLCA	ELF3	130	11	0.486625	0.785231
BLCA	FBXW7	130	13	0.486625	0.829422
BLCA	FGFR3	130	16	0.0408013	0.0981841
BLCA	FOXQ1	130	7	0.942001	0.829422
BLCA	KDM6A	130	31	0.111388	0.785231
BLCA	MLL2	130	36	0.375677	0.785231
BLCA	NFE2L2	130	11	0.942001	0.785231
BLCA	PIK3CA	130	26	0.942001	0.829422
BLCA	RB1	130	17	0.486625	0.829422
BLCA	STAG2	130	14	0.0408013	0.612514
BLCA	TP53	130	64	0.789736	0.829422
BRCA	AQP12A	648	4	0.311168	0.860086
BRCA	ARID1A	648	19	0.534717	0.905034
BRCA	ASB10	648	9	0.956941	0.683003
BRCA	ASXL2	648	8	0.534717	0.860086
BRCA	CASP8	648	9	0.522739	0.70307
BRCA	CBFB	648	15	0.534717	0.367988
BRCA	CDH1	648	85	0.0508759	0.291588
BRCA	CDKN1B	648	5	0.585512	0.944555
BRCA	COL6A5	648	18	0.956941	0.905034
BRCA	CTCF	648	11	0.526624	0.291588
BRCA	DNAH12	648	14	0.886003	0.759472
BRCA	EPDR1	648	2	0.570253	0.879145
BRCA	ERBB2	648	12	0.564104	0.291588
BRCA	FAM86B1	648	10	0.645302	0.905034
BRCA	FOXA1	648	17	0.0172996	0.905034
BRCA	GATA3	648	57	0.328715	0.637633
BRCA	GPS2	648	8	0.495092	0.922216
BRCA	HIST1H3B	648	9	0.139247	0.905034
BRCA	MAP2K4	648	25	0.956941	0.566266
BRCA	MAP3K1	648	38	0.570253	0.759472
BRCA	MLL3	648	50	0.956941	0.291588
BRCA	MYB	648	5	0.956941	0.683003
BRCA	MYH9	648	14	0.139247	0.860086
BRCA	NCOR1	648	30	0.3322	0.860086
BRCA	PIK3CA	648	208	0.493895	0.693965
BRCA	PIK3R1	648	7	0.956941	0.922216
BRCA	PTEN	648	29	0.956941	0.860086
BRCA	RB1	648	11	0.962472	0.905034
BRCA	RPGR	648	16	0.139247	0.937444
BRCA	RUNX1	648	19	0.929753	0.291588
BRCA	SF3B1	648	14	0.929583	0.738602
BRCA	TBL1XR1	648	3	0.937801	0.777635
BRCA	TBX3	648	16	0.956941	0.860086
BRCA	THEM5	648	8	0.871707	0.581115
BRCA	TP53	648	193	0.328715	0.367988
BRCA	ZFP36L1	648	5	0.585512	0.882427
CESC	CTNNB1	261	9	0.568742	0.571683
CESC	FOXA1	261	12	0.911155	0.0155339
CESC	KIDINS220	261	3	0.836783	0.929508
CESC	PTEN	261	13	0.568742	0.330314
CESC	SPOP	261	26	0.0619073	0.0155339
CESC	TP53	261	24	0.911155	0.0048501
COADREAD	APC	8	8	NA	NA
COADREAD	FBXW7	8	2	0.857143	0.857143
COADREAD	KRAS	8	3	0.857143	0.375
COADREAD	PIK3CA	8	2	0.857143	0.375
COADREAD	TP53	8	7	NA	NA
GBM	BRAF	108	2	0.742038	0.198359
GBM	EGFR	108	21	0.768558	0.913459
GBM	IDH1	108	5	0.0345368	0.42261
GBM	NF1	108	13	0.768558	0.00310143
GBM	PIK3CA	108	14	0.952592	0.327248
GBM	PIK3R1	108	18	0.742038	0.380917
GBM	PTEN	108	33	0.742038	0.326182
GBM	RB1	108	8	0.742038	0.198359
GBM	STAG2	108	5	0.742038	0.198359
GBM	TP53	108	26	0.768558	0.320131
HNSC	B2M	306	7	0.660512	0.435999
HNSC	CASP8	306	27	0.00288423	0.43386
HNSC	CDKN2A	306	66	0.908081	0.531261
HNSC	CSMD3	306	70	0.0520516	0.143625
HNSC	CTCF	306	11	0.118738	0.750002
HNSC	EP300	306	25	0.0709237	0.43386
HNSC	EPHA2	306	14	0.0442585	0.900339
HNSC	FAT1	306	72	0.374806	0.531261
HNSC	FBXW7	306	15	0.72994	0.680481
HNSC	FLG	306	48	0.829151	0.790687
HNSC	HLA-A	306	14	0.774961	0.61749
HNSC	HRAS	306	10	0.101548	0.790687
HNSC	JUB	306	18	0.250731	0.750002
HNSC	MLL2	306	56	0.660512	0.43386
HNSC	NFE2L2	306	17	0.306312	0.531261
HNSC	NOTCH1	306	59	0.0442585	0.43386
HNSC	NSD1	306	33	0.00133591	3.15582e-09
HNSC	PIK3CA	306	64	0.381524	0.43386
HNSC	RB1	306	10	0.331776	0.43386
HNSC	RHOA	306	4	0.646186	0.43386
HNSC	TGFBR2	306	10	0.774961	0.531261
HNSC	TP53	306	214	0.101548	0.143625
HNSC	ZNF750	306	13	0.249193	0.790687
KICH	MUC2	66	15	0.939017	0.987792
KICH	MUC6	66	22	0.84898	0.987792
KICH	PTEN	66	6	0.489897	0.987792
KICH	TP53	66	22	0.0466432	0.987792
KIRC	BAP1	243	20	0.00516245	0.204123
KIRC	KDM5C	243	18	0.784009	0.835034
KIRC	PBRM1	243	86	0.00936499	0.0127645
KIRC	PTEN	243	9	0.890458	0.204123
KIRC	SETD2	243	28	0.000766181	0.204123
KIRC	VHL	243	128	0.11994	0.750533
KIRP	HNRNPM	153	11	0.963382	0.546604
KIRP	NEFH	153	16	0.963382	0.736217
KIRP	NF2	153	11	0.0462439	0.306548
KIRP	SKI	153	6	0.963382	0.736217
KIRP	ZNF598	153	12	0.618123	0.306548
LAML	DNMT3A	191	49	2.39249e-06	0.154048
LAML	FLT3	191	55	0.446073	0.386589
LAML	IDH1	191	19	0.949439	0.00397663
LAML	IDH2	191	18	0.0037416	0.0143803
LAML	NPM1	191	53	0.229554	0.0143803
LAML	U2AF1	191	8	0.949439	0.503036
LGG	ATRX	285	118	0.187659	0.01314
LGG	CIC	285	53	5.66095e-11	6.01531e-08
LGG	CREBZF	285	5	0.214204	0.412522
LGG	DYNC1I1	285	2	0.706137	0.530886
LGG	EGFR	285	17	2.74075e-05	5.99302e-08
LGG	EIF1AX	285	4	0.941249	0.612861
LGG	FUBP1	285	23	9.90089e-05	0.00298234
LGG	HTRA2	285	4	0.941249	0.197227
LGG	IDH1	285	217	2.08161e-20	4.07581e-19
LGG	IDH2	285	12	0.547935	0.517047
LGG	NOTCH1	285	29	5.17455e-07	0.0661839
LGG	PCDHAC2	285	19	0.950604	0.37438
LGG	PIK3CA	285	25	0.706137	0.826051
LGG	PIK3R1	285	12	0.422936	0.808425
LGG	PRCP	285	2	0.139833	0.0661839
LGG	PTEN	285	12	5.9624e-05	4.08672e-06
LGG	STK19	285	14	0.216235	0.0068316
LGG	TMEM216	285	3	0.547935	0.412522
LGG	TP53	285	147	0.214204	0.066566
LGG	VAV3	285	8	0.139833	0.0661839
LUAD	ADAMTS5	110	6	0.862971	0.659255
LUAD	BRAF	110	11	0.512063	0.738848
LUAD	CDKN2A	110	3	0.924362	0.850647
LUAD	COL11A1	110	19	0.645958	0.659255
LUAD	CSMD3	110	55	0.582979	0.659255
LUAD	EGFR	110	13	0.924741	0.870333
LUAD	FLG	110	29	0.396584	0.946683
LUAD	FTSJD1	110	3	0.367173	0.989063
LUAD	GBA3	110	7	0.540661	0.775187
LUAD	GPR112	110	23	0.512063	0.775187
LUAD	HRNR	110	16	0.540661	0.946683
LUAD	KEAP1	110	18	0.540661	0.638918
LUAD	KRAS	110	27	0.772433	0.738848
LUAD	LRP1B	110	35	0.367173	0.738848
LUAD	LTBP1	110	13	0.367173	0.674904
LUAD	MUC7	110	11	0.603026	0.536445
LUAD	NF1	110	17	0.85384	0.738848
LUAD	OR10J3	110	6	0.512063	0.989063
LUAD	PCK1	110	6	0.367173	0.775187
LUAD	RB1	110	6	0.675416	0.871935
LUAD	RBM10	110	4	0.675416	0.738848
LUAD	RIMS2	110	21	0.58259	0.775187
LUAD	RIT1	110	5	0.645958	0.989063
LUAD	SETD2	110	14	0.396584	0.738848
LUAD	SMARCA4	110	11	0.582979	0.659255
LUAD	STK11	110	10	0.448019	0.775187
LUAD	TP53	110	59	0.85384	0.659255
LUAD	U2AF1	110	3	0.645958	0.850647
LUAD	ZCCHC5	110	6	0.512063	0.775187
LUSC	CDKN2A	74	9	0.960122	0.616112
LUSC	CSMD3	74	34	0.57843	0.9957
LUSC	KEAP1	74	7	0.676641	0.918086
LUSC	MLL2	74	13	0.960122	0.9957
LUSC	NFE2L2	74	12	0.57843	0.551654
LUSC	PIK3CA	74	11	0.57843	0.952565
LUSC	PTEN	74	8	0.960122	0.616112
LUSC	TP53	74	59	0.57843	0.551654
PRAD	CTNNB1	261	9	0.568742	0.571683
PRAD	FOXA1	261	12	0.911155	0.0155339
PRAD	KIDINS220	261	3	0.836783	0.929508
PRAD	PTEN	261	13	0.568742	0.330314
PRAD	SPOP	261	26	0.0619073	0.0155339
PRAD	TP53	261	24	0.911155	0.0048501
SKCM	BRAF	31	17	1	0.980295
SKCM	C1QTNF9	31	2	1	0.980295
SKCM	CAPZA3	31	3	0.648498	0.980295
SKCM	CDKN2A	31	3	1	0.980295
SKCM	DSG1	31	4	1	0.980295
SKCM	ELF5	31	2	1	0.980295
SKCM	GPR141	31	2	1	0.980295
SKCM	ITGA4	31	2	1	0.980295
SKCM	LOC649330	31	3	1	0.980295
SKCM	LUZP2	31	3	0.648498	0.980295
SKCM	MPP7	31	2	1	0.980295
SKCM	MS4A2	31	2	1	0.995374
SKCM	NRAS	31	7	1	0.980295
SKCM	PCDHAC2	31	15	1	0.980295
SKCM	PCDHGC5	31	13	1	0.980295
SKCM	PPP6C	31	3	1	0.980295
SKCM	PTEN	31	4	1	0.42301
SKCM	RPS27	31	4	1	0.980295
SKCM	TCHHL1	31	2	1	0.980295
SKCM	THEMIS	31	2	1	0.709677
SKCM	TMPRSS11B	31	3	1	1
SKCM	TP53	31	3	1	0.980295
SKCM	ZNF99	31	3	1	0.995374
STAD	ARID1A	176	31	0.00199193	0.713844
STAD	B2M	176	8	0.0371011	0.843999
STAD	CBWD1	176	22	0.00298055	0.627159
STAD	CDH1	176	14	0.384641	0.527806
STAD	FBXW7	176	15	0.0371011	0.713844
STAD	IRF2	176	10	0.0820494	0.989283
STAD	KRAS	176	18	0.0533155	0.983161
STAD	PGM5	176	16	0.00621987	0.581412
STAD	PIK3CA	176	42	7.42906e-09	0.527806
STAD	PTEN	176	9	0.018745	0.989283
STAD	RHOA	176	11	0.542645	0.527806
STAD	SMAD4	176	15	0.860856	0.94439
STAD	TP53	176	82	0.028498	5.12807e-05
THCA	BRAF	402	241	0.0108679	9.94488e-07
THCA	EIF1AX	402	6	0.324168	0.299037
THCA	HRAS	402	14	0.926315	0.00373636
THCA	NRAS	402	34	0.00588584	3.47155e-08
THCA	NUP93	402	4	0.313199	0.26898
UCEC	ARID1A	135	45	0.081914	0.992063
UCEC	ARID5B	135	8	0.130569	0.992063
UCEC	CCND1	135	7	0.907425	0.992063
UCEC	CHD4	135	19	0.677207	0.992063
UCEC	CTCF	135	21	0.865653	0.992063
UCEC	CTNNB1	135	37	0.865653	0.992063
UCEC	FAM9A	135	10	0.865653	0.992063
UCEC	FBXW7	135	22	0.916965	0.992063
UCEC	FGFR2	135	17	0.840848	0.992063
UCEC	KRAS	135	30	0.0424619	0.992063
UCEC	MORC4	135	12	0.752104	0.992063
UCEC	NFE2L2	135	7	0.277483	0.992063
UCEC	PIK3CA	135	69	0.752104	0.992063
UCEC	PIK3R1	135	45	0.00015878	0.992063
UCEC	PPP2R1A	135	16	0.0855982	0.992063
UCEC	PRKAR1B	135	3	0.805897	0.992063
UCEC	PTEN	135	81	5.8981e-07	0.992063
UCEC	SPOP	135	10	0.677207	0.992063
UCEC	TP53	135	40	0.000747598	0.992063
UCS	FBXW7	18	11	1	1
UCS	KRAS	18	4	0.930719	0.141176
UCS	PIK3CA	18	7	1	1
UCS	PPP2R1A	18	4	1	0.630065
UCS	PTEN	18	2	1	1
UCS	TP53	18	16	1	1

## Sheet: Table.S4
Supplementary Table S4. Chromosome arm-level statistics (association of copy number log2raito with average CGI and backbone methylation, FDR-adjusted)
Tumor	Chromosome arm	Adjusted P (association with CGI)	Adjusted P (association with backbone)
ACC	1p	0.182896	0.857861
ACC	1q	0.738294	0.725569
ACC	2p	0.380521	0.844996
ACC	2q	0.407565	0.81639
ACC	3p	0.171023	0.81639
ACC	3q	0.298379	0.374754
ACC	4p	0.416992	0.63799
ACC	4q	0.366613	0.725569
ACC	5p	0.415996	0.434658
ACC	5q	0.637791	0.374754
ACC	6p	0.738294	0.711319
ACC	6q	0.298379	0.374754
ACC	7p	0.171023	0.868467
ACC	7q	0.0963793	0.844996
ACC	8p	0.0272854	0.434658
ACC	8q	0.0375812	0.711319
ACC	9p	0.90951	0.374754
ACC	9q	0.0410691	0.374754
ACC	10p	0.416992	0.335215
ACC	10q	0.281006	0.341475
ACC	11p	0.281006	0.725569
ACC	11q	0.637791	0.844996
ACC	12p	0.0963793	0.711319
ACC	12q	0.281006	0.725569
ACC	13q	0.00248196	0.0371696
ACC	14q	0.407565	0.341475
ACC	15q	0.0614286	0.374754
ACC	16p	0.0077113	0.595813
ACC	16q	0.0077113	0.711319
ACC	17p	0.0002496	0.374754
ACC	17q	0.0272854	0.614787
ACC	18p	0.228074	0.434658
ACC	18q	0.42178	0.614787
ACC	19p	0.191859	0.434658
ACC	19q	0.253071	0.434658
ACC	20p	0.0077113	0.335215
ACC	20q	0.0272854	0.341475
ACC	21q	0.637791	0.374754
ACC	22q	0.00984861	0.434658
BLCA	1p	0.994419	0.736705
BLCA	1q	0.922861	0.4921
BLCA	2p	0.995126	0.170724
BLCA	2q	0.591252	0.792499
BLCA	3p	0.431526	0.138882
BLCA	3q	0.735398	0.138882
BLCA	4p	0.923373	0.736705
BLCA	4q	0.995126	0.910167
BLCA	5p	0.000568	0.167819
BLCA	5q	0.173047	0.000748
BLCA	6p	0.173047	0.108255
BLCA	6q	0.923373	0.108204
BLCA	7p	0.834297	0.0490671
BLCA	7q	0.995126	0.0065208
BLCA	8p	0.923373	0.792499
BLCA	8q	0.922861	0.0065208
BLCA	9p	0.103875	0.0065208
BLCA	9q	0.501982	0.0153624
BLCA	10p	0.995126	0.736705
BLCA	10q	0.285808	0.912232
BLCA	11p	0.923373	0.0065208
BLCA	11q	0.923373	0.0065208
BLCA	12p	0.737023	0.4921
BLCA	12q	0.994419	0.792499
BLCA	13q	0.501982	0.7944
BLCA	14q	0.0634608	0.0776898
BLCA	15q	0.922861	0.423152
BLCA	16p	0.13577	0.638044
BLCA	16q	0.145323	0.516939
BLCA	17p	0.253648	0.108204
BLCA	17q	0.314631	0.363503
BLCA	18p	0.000416	0.398501
BLCA	18q	0.501982	0.910167
BLCA	19p	0.501982	0.910167
BLCA	19q	0.994419	0.138882
BLCA	20p	0.187971	0.156678
BLCA	20q	0.103875	0.685369
BLCA	21q	0.501982	0.167819
BLCA	22q	0.322742	0.736705
BRCA	1p	2.336e-06	0.657401
BRCA	1q	0.00232241	0.518973
BRCA	2p	0.601037	0.0598626
BRCA	2q	0.109966	0.0506016
BRCA	3p	0.715967	0.544467
BRCA	3q	0.927737	0.518973
BRCA	4p	0.0132968	0.205777
BRCA	4q	0.00200259	0.0638219
BRCA	5p	0.0571434	0.149874
BRCA	5q	0.00521577	0.826257
BRCA	6p	0.12281	0.2061
BRCA	6q	0.00123273	0.618331
BRCA	7p	0.703415	0.0638219
BRCA	7q	0.927737	0.518973
BRCA	8p	0.927737	0.00116411
BRCA	8q	0.220621	0.518973
BRCA	9p	0.00943217	0.00700598
BRCA	9q	0.58049	0.0378744
BRCA	10p	0.636288	0.518973
BRCA	10q	0.976577	0.252024
BRCA	11p	0.000108	0.929118
BRCA	11q	3.84e-06	0.0758003
BRCA	12p	0.0687944	0.518973
BRCA	12q	0.00321943	0.190207
BRCA	13q	0.000245333	0.0675508
BRCA	14q	0.0699357	0.662813
BRCA	15q	0.168832	0.139792
BRCA	16p	0.746618	2.056e-08
BRCA	16q	0.000384571	0.816898
BRCA	17p	0.00494417	0.0675508
BRCA	17q	0.0144777	0.518973
BRCA	18p	6.86667e-06	0.518973
BRCA	18q	0.00200259	0.0758003
BRCA	19p	0.872528	0.00355067
BRCA	19q	0.39885	0.0598626
BRCA	20p	0.00494417	0.000864
BRCA	20q	0.000245333	1.69e-05
BRCA	21q	0.672198	0.0148692
BRCA	22q	0.0142479	0.0621291
CESC	1p	0.413996	0.350425
CESC	1q	0.511416	0.821042
CESC	2p	0.511416	0.871279
CESC	2q	0.938231	0.253287
CESC	3p	0.413996	0.0130541
CESC	3q	0.511416	0.738432
CESC	4p	0.0779781	0.175138
CESC	4q	0.413996	0.738432
CESC	5p	0.511416	0.462974
CESC	5q	0.625293	0.817981
CESC	6p	0.938231	0.253287
CESC	6q	0.511416	0.0955368
CESC	7p	0.511416	0.167192
CESC	7q	0.85945	0.476793
CESC	8p	0.511416	0.462974
CESC	8q	0.804835	0.13575
CESC	9p	0.91884	0.253287
CESC	9q	0.493916	0.846928
CESC	10p	0.91884	0.738432
CESC	10q	0.938231	0.802312
CESC	11p	0.938231	0.225386
CESC	11q	0.232088	0.679303
CESC	12p	0.621642	0.175138
CESC	12q	0.91884	0.462974
CESC	13q	0.254968	0.175138
CESC	14q	0.709716	0.765767
CESC	15q	0.511416	0.817981
CESC	16p	0.58898	0.765767
CESC	16q	0.0478525	0.679303
CESC	17p	0.85945	0.534488
CESC	17q	0.617032	0.234418
CESC	18p	0.413996	0.339595
CESC	18q	0.413996	0.175138
CESC	19p	0.625293	0.167192
CESC	19q	0.511416	0.753685
CESC	20p	0.511416	0.753685
CESC	20q	0.413996	0.817981
CESC	21q	0.938231	0.791634
CESC	22q	0.938231	0.253287
COADREAD	1p	0.406003	0.23936
COADREAD	1q	0.59723	0.95463
COADREAD	2p	0.782415	0.925948
COADREAD	2q	0.797263	0.637725
COADREAD	3p	0.367232	0.330521
COADREAD	3q	0.0417418	0.362284
COADREAD	4p	0.00702929	0.0423205
COADREAD	4q	0.000257714	0.15017
COADREAD	5p	0.406003	0.925948
COADREAD	5q	0.00518874	0.0557924
COADREAD	6p	0.0109788	0.0279604
COADREAD	6q	0.0208068	0.0161804
COADREAD	7p	0.0259811	0.0161804
COADREAD	7q	0.0761665	0.0861137
COADREAD	8p	0.00273308	0.974128
COADREAD	8q	0.462311	0.0161804
COADREAD	9p	0.543452	0.624935
COADREAD	9q	0.0980943	0.442702
COADREAD	10p	0.00717079	0.277644
COADREAD	10q	0.000274222	0.169042
COADREAD	11p	0.112808	0.124188
COADREAD	11q	0.481091	0.0557924
COADREAD	12p	0.00324392	0.974128
COADREAD	12q	0.00594372	0.277644
COADREAD	13q	0.00759008	0.043131
COADREAD	14q	0.000257714	0.589429
COADREAD	15q	0.00714317	0.974128
COADREAD	16p	0.000146667	0.124188
COADREAD	16q	0.000146667	0.19873
COADREAD	17p	0.0114384	0.0861137
COADREAD	17q	0.996581	0.974128
COADREAD	18p	0.000274222	0.110874
COADREAD	18q	0.00018	0.0161804
COADREAD	19p	0.0168357	0.0279361
COADREAD	19q	0.298576	0.330521
COADREAD	20p	0.0002144	0.0557924
COADREAD	20q	4.08e-06	0.0861137
COADREAD	21q	0.0563765	0.667427
COADREAD	22q	0.490332	0.663238
GBM	1p	0.815837	0.92438
GBM	1q	0.713964	0.92108
GBM	2p	0.991245	0.228953
GBM	2q	0.991245	0.239143
GBM	3p	0.374287	0.0576207
GBM	3q	0.173588	0.0162718
GBM	4p	0.87072	0.489182
GBM	4q	0.569636	0.264431
GBM	5p	0.530634	0.270347
GBM	5q	0.374287	0.483386
GBM	6p	0.567804	0.329513
GBM	6q	0.764117	0.424925
GBM	7p	0.173588	0.652364
GBM	7q	0.175042	0.541026
GBM	8p	0.927371	0.829218
GBM	8q	0.374287	0.541026
GBM	9p	0.475055	0.325993
GBM	9q	0.530634	0.524346
GBM	10p	7.68e-05	0.002448
GBM	10q	0.000254	0.0120122
GBM	11p	0.815837	0.483386
GBM	11q	0.978015	0.684784
GBM	12p	0.991245	0.541026
GBM	12q	0.991245	0.684784
GBM	13q	0.987871	0.0432856
GBM	14q	0.173588	0.209964
GBM	15q	0.569636	0.00318932
GBM	16p	0.991245	0.92438
GBM	16q	0.927371	0.541026
GBM	17p	0.427798	0.559383
GBM	17q	0.991245	0.64331
GBM	18p	0.991245	0.270347
GBM	18q	0.927371	0.483386
GBM	19p	0.00235024	0.264431
GBM	19q	0.0176609	0.0162718
GBM	20p	0.121385	0.0576207
GBM	20q	0.0355379	0.0206931
GBM	21q	0.493941	0.125119
GBM	22q	0.374287	0.264431
HNSC	1p	0.980231	0.32732
HNSC	1q	0.201725	0.176528
HNSC	2p	0.0623417	0.0079875
HNSC	2q	0.245172	0.0612947
HNSC	3p	0.346158	0.00046
HNSC	3q	0.931084	0.243023
HNSC	4p	0.223224	0.0479192
HNSC	4q	0.111467	0.142757
HNSC	5p	0.370941	0.0974713
HNSC	5q	0.0575751	6.96e-06
HNSC	6p	0.223224	0.0199576
HNSC	6q	0.0897607	0.247539
HNSC	7p	0.168501	0.00428207
HNSC	7q	0.123601	0.174665
HNSC	8p	0.931084	0.32732
HNSC	8q	0.0897607	0.0233204
HNSC	9p	2.72e-08	1.408e-09
HNSC	9q	2.72e-08	0.00185619
HNSC	10p	0.345724	0.958556
HNSC	10q	0.444197	0.0199576
HNSC	11p	0.346158	0.32732
HNSC	11q	0.980231	0.511655
HNSC	12p	0.0897607	0.142757
HNSC	12q	0.876971	0.32732
HNSC	13q	0.86666	0.154207
HNSC	14q	0.761253	0.376504
HNSC	15q	0.890865	0.32732
HNSC	16p	0.0183315	0.00276335
HNSC	16q	0.0897607	0.013446
HNSC	17p	0.0757765	0.413832
HNSC	17q	0.346158	0.0199576
HNSC	18p	0.95404	0.0558673
HNSC	18q	0.54449	0.0612947
HNSC	19p	0.736262	0.122706
HNSC	19q	0.86151	0.521814
HNSC	20p	0.9602	0.0612947
HNSC	20q	0.987707	0.00455674
HNSC	21q	0.358185	0.0136088
HNSC	22q	0.0897607	0.32732
KICH	1p	0.70679	0.986699
KICH	1q	0.70679	0.986699
KICH	2p	0.70679	0.986699
KICH	2q	0.854478	0.818369
KICH	3p	0.776696	0.067572
KICH	3q	0.70679	0.067572
KICH	4p	0.70679	0.561482
KICH	4q	0.70679	0.561482
KICH	5p	0.240665	0.986699
KICH	5q	0.240665	0.986699
KICH	6p	0.854478	0.986699
KICH	6q	0.854478	0.986699
KICH	7p	0.984175	0.067572
KICH	7q	0.984175	0.067572
KICH	8p	0.707274	0.853684
KICH	8q	0.650235	0.768577
KICH	9p	0.70679	0.76298
KICH	9q	0.70679	0.76298
KICH	10p	0.901939	0.986699
KICH	10q	0.984175	0.768577
KICH	11p	0.984175	0.986699
KICH	11q	0.984175	0.986699
KICH	12p	0.854478	0.486897
KICH	12q	0.984175	0.508283
KICH	13q	0.614709	0.821735
KICH	14q	0.984175	0.508283
KICH	15q	0.912484	0.366049
KICH	16p	0.265059	0.76298
KICH	16q	0.240665	0.821735
KICH	17p	0.715006	0.986699
KICH	17q	0.70679	0.986699
KICH	18p	0.274713	0.561482
KICH	18q	0.240665	0.768577
KICH	19p	0.475442	0.571961
KICH	19q	0.955048	0.986699
KICH	20p	0.984175	0.262844
KICH	20q	0.984175	0.147867
KICH	21q	0.776696	0.561482
KICH	22q	0.984175	0.859289
KIRC	1p	0.95842	0.860549
KIRC	1q	0.192941	0.568072
KIRC	2p	0.0183523	0.664241
KIRC	2q	0.0301969	0.59537
KIRC	3p	0.759832	0.860549
KIRC	3q	0.236655	0.664241
KIRC	4p	1.88e-05	0.288557
KIRC	4q	5.06667e-06	0.568072
KIRC	5p	0.29482	0.568072
KIRC	5q	0.523826	0.633096
KIRC	6p	0.0485636	0.288557
KIRC	6q	0.345105	0.0614724
KIRC	7p	0.0115353	0.825387
KIRC	7q	0.00328206	0.750392
KIRC	8p	0.523826	0.0080662
KIRC	8q	0.0485636	0.105688
KIRC	9p	6.76e-12	0.118912
KIRC	9q	3.64e-10	0.0722707
KIRC	10p	0.405618	0.0270444
KIRC	10q	0.0590795	0.00557832
KIRC	11p	0.530756	0.59537
KIRC	11q	0.120961	0.568072
KIRC	12p	0.00175969	0.59537
KIRC	12q	0.00449569	0.647002
KIRC	13q	0.00902412	0.860549
KIRC	14q	1.88e-05	0.035514
KIRC	15q	0.00973369	0.568072
KIRC	16p	0.980411	0.664241
KIRC	16q	0.980411	0.647002
KIRC	17p	0.142535	0.712486
KIRC	17q	0.759832	0.743702
KIRC	18p	1.76e-05	0.59537
KIRC	18q	2.62857e-05	0.568072
KIRC	19p	0.0300768	0.634439
KIRC	19q	0.0115353	0.894214
KIRC	20p	6.97778e-05	0.959197
KIRC	20q	3.905e-05	0.825387
KIRC	21q	0.437865	0.0730126
KIRC	22q	0.192941	0.609371
KIRP	1p	0.0574366	0.231551
KIRP	1q	0.178393	0.170432
KIRP	2p	0.312574	0.725867
KIRP	2q	0.335966	0.718571
KIRP	3p	0.0311211	0.0259415
KIRP	3q	0.221822	0.115902
KIRP	4p	0.024417	0.00484454
KIRP	4q	0.0485587	0.00484454
KIRP	5p	0.671329	0.576543
KIRP	5q	0.748972	0.920069
KIRP	6p	0.747631	0.869162
KIRP	6q	0.500532	0.821008
KIRP	7p	1.50667e-05	0.0259415
KIRP	7q	1.50667e-05	0.0259415
KIRP	8p	0.0174558	0.920069
KIRP	8q	0.00394216	0.920069
KIRP	9p	0.312574	0.0259415
KIRP	9q	0.178393	0.00709395
KIRP	10p	0.0574366	0.294877
KIRP	10q	0.0529601	0.191316
KIRP	11p	0.748972	0.272139
KIRP	11q	0.260309	0.312812
KIRP	12p	0.508259	0.0456221
KIRP	12q	0.500532	0.043982
KIRP	13q	4.25e-05	0.263684
KIRP	14q	0.0174558	0.620485
KIRP	15q	0.0228814	0.391219
KIRP	16p	0.336397	0.00484454
KIRP	16q	0.997947	0.00709395
KIRP	17p	0.0007712	0.00484454
KIRP	17q	0.0427434	0.0207844
KIRP	18p	0.000815967	0.403418
KIRP	18q	0.000832606	0.229946
KIRP	19p	0.16488	0.967456
KIRP	19q	0.106588	0.797377
KIRP	20p	0.841824	0.170432
KIRP	20q	0.954926	0.191316
KIRP	21q	0.500516	0.50277
KIRP	22q	1.312e-05	0.967456
LAML	1p	0.978215	0.813598
LAML	1q	0.871485	0.554675
LAML	2p	0.718504	0.554675
LAML	2q	0.85115	0.554675
LAML	3p	0.718504	0.943731
LAML	3q	0.718504	0.943731
LAML	4p	0.481007	0.501996
LAML	4q	0.481007	0.501996
LAML	5p	0.978215	0.943731
LAML	5q	0.571668	0.554675
LAML	6p	0.85115	0.554675
LAML	6q	0.85115	0.554675
LAML	7p	0.870322	0.501996
LAML	7q	0.870322	0.943731
LAML	8p	0.718504	0.554675
LAML	8q	0.571668	0.501996
LAML	9p	0.85115	0.813598
LAML	9q	0.85115	0.813598
LAML	10p	0.718504	0.489187
LAML	10q	0.718504	0.501996
LAML	11p	0.892124	0.813598
LAML	11q	0.85115	0.501996
LAML	12p	0.718504	0.618949
LAML	12q	0.571668	0.501996
LAML	13q	0.571668	0.501996
LAML	14q	0.888285	0.813598
LAML	15q	0.805842	0.813598
LAML	16p	0.486596	0.501996
LAML	16q	0.481007	0.501996
LAML	17p	0.85115	0.943731
LAML	17q	0.978215	0.813598
LAML	18p	0.875369	0.943731
LAML	18q	0.892124	0.813598
LAML	19p	0.870322	0.813598
LAML	19q	0.870322	0.813598
LAML	20p	0.805842	0.554675
LAML	20q	0.870322	0.554675
LAML	21q	0.871485	0.813598
LAML	22q	0.892124	0.501996
LGG	1p	7.6e-26	8e-08
LGG	1q	0.00457645	0.020767
LGG	2p	0.861498	0.876425
LGG	2q	0.840715	0.81915
LGG	3p	0.698998	0.264856
LGG	3q	0.262403	0.465248
LGG	4p	1.00571e-09	0.00453972
LGG	4q	2.8e-11	0.00481552
LGG	5p	0.861498	0.217133
LGG	5q	0.868533	0.632577
LGG	6p	0.765349	0.292351
LGG	6q	0.999162	0.390669
LGG	7p	1.00571e-09	3.45333e-13
LGG	7q	5.7e-07	1.256e-08
LGG	8p	0.0589609	0.109728
LGG	8q	0.135229	0.77407
LGG	9p	0.339968	0.102606
LGG	9q	0.154984	0.685342
LGG	10p	2.17e-11	2.22e-14
LGG	10q	4.14667e-14	0
LGG	11p	6.88889e-05	0.0295021
LGG	11q	0.000841253	0.0808503
LGG	12p	0.969903	0.240043
LGG	12q	0.989892	0.875584
LGG	13q	0.237648	0.102606
LGG	14q	0.00555618	4.72e-05
LGG	15q	0.01453	0.884612
LGG	16p	0.969903	0.884612
LGG	16q	0.861498	0.632577
LGG	17p	0.0190032	0.884612
LGG	17q	0.0867663	0.427573
LGG	18p	0.000841253	0.632577
LGG	18q	7.8e-05	0.77407
LGG	19p	0.119387	0.875584
LGG	19q	2.132e-28	1.256e-08
LGG	20p	0.000284364	4.06286e-07
LGG	20q	0.000758446	7.2e-07
LGG	21q	0.464839	0.875584
LGG	22q	0.000588907	1.60889e-06
LIHC	1p	0.0302603	0.202808
LIHC	1q	0.0778834	0.868446
LIHC	2p	0.0136501	0.177554
LIHC	2q	0.116635	0.170359
LIHC	3p	0.15497	0.138153
LIHC	3q	0.363078	0.348447
LIHC	4p	0.399321	0.189486
LIHC	4q	0.612451	0.348447
LIHC	5p	0.52484	0.985126
LIHC	5q	0.688923	0.845087
LIHC	6p	0.809249	0.213343
LIHC	6q	0.688923	0.913178
LIHC	7p	0.342919	0.138153
LIHC	7q	0.363078	0.0983036
LIHC	8p	0.453992	0.00205396
LIHC	8q	0.146236	0.845087
LIHC	9p	0.199873	0.355204
LIHC	9q	0.688923	0.897561
LIHC	10p	0.146236	0.138153
LIHC	10q	0.117792	0.0911955
LIHC	11p	0.688923	0.748594
LIHC	11q	0.621761	0.432815
LIHC	12p	0.0102359	0.00775881
LIHC	12q	0.567703	0.266408
LIHC	13q	0.809249	0.947979
LIHC	14q	0.688923	0.853458
LIHC	15q	0.52484	0.951979
LIHC	16p	0.399426	0.265538
LIHC	16q	0.229178	0.389745
LIHC	17p	3.94e-06	1.48e-05
LIHC	17q	0.52484	0.748594
LIHC	18p	0.688923	0.571821
LIHC	18q	0.688923	0.432815
LIHC	19p	0.000374	0.00756428
LIHC	19q	0.0102359	0.0257452
LIHC	20p	0.453992	0.985838
LIHC	20q	0.696066	0.839132
LIHC	21q	0.569556	0.296798
LIHC	22q	0.688923	0.913178
LUAD	1p	0.740204	0.795189
LUAD	1q	0.90359	0.1183
LUAD	2p	0.821111	0.041862
LUAD	2q	0.821111	0.208068
LUAD	3p	0.00787816	0.00106803
LUAD	3q	0.275106	0.459151
LUAD	4p	0.753867	0.0755353
LUAD	4q	0.00391236	4.84e-07
LUAD	5p	0.769118	0.328503
LUAD	5q	0.590787	4.1e-11
LUAD	6p	0.000369	4.14e-05
LUAD	6q	0.000226	0.0222972
LUAD	7p	0.183972	0.20442
LUAD	7q	0.183972	0.221837
LUAD	8p	0.821111	0.456356
LUAD	8q	0.64184	6.8e-05
LUAD	9p	0.00181761	0.00218084
LUAD	9q	0.00181761	3.472e-05
LUAD	10p	0.097975	0.487435
LUAD	10q	0.590787	0.974296
LUAD	11p	0.320421	0.328649
LUAD	11q	0.702249	0.301162
LUAD	12p	0.183669	0.00906739
LUAD	12q	0.0341615	0.00155988
LUAD	13q	0.111927	0.386559
LUAD	14q	0.769118	0.301162
LUAD	15q	0.0116502	0.0224189
LUAD	16p	0.150523	0.340377
LUAD	16q	0.097975	0.301162
LUAD	17p	0.0247219	0.290318
LUAD	17q	0.64184	0.0427766
LUAD	18p	0.183669	0.0245339
LUAD	18q	0.19269	0.0784714
LUAD	19p	0.000369	2.688e-11
LUAD	19q	0.769118	0.00106803
LUAD	20p	3.4e-06	0.000640809
LUAD	20q	0.00355834	1.38667e-08
LUAD	21q	0.788341	0.000811452
LUAD	22q	0.674836	0.000114
LUSC	1p	0.089931	0.971231
LUSC	1q	0.0122512	0.00672044
LUSC	2p	4.16e-06	0.479036
LUSC	2q	0.0826578	0.939439
LUSC	3p	0.402843	0.00201782
LUSC	3q	0.591612	0.971231
LUSC	4p	0.978941	2.74667e-05
LUSC	4q	0.701079	0.0486943
LUSC	5p	0.372346	0.329439
LUSC	5q	0.877964	0.00544812
LUSC	6p	0.776674	0.971231
LUSC	6q	0.661897	0.449614
LUSC	7p	0.00753205	0.533863
LUSC	7q	0.0881372	0.716132
LUSC	8p	0.685774	0.449614
LUSC	8q	0.351541	0.0152479
LUSC	9p	0.00235454	2.54e-07
LUSC	9q	1.4e-06	1.428e-09
LUSC	10p	0.978941	0.939439
LUSC	10q	0.772974	0.199563
LUSC	11p	0.661897	0.971231
LUSC	11q	0.661897	0.81949
LUSC	12p	0.0832843	0.939439
LUSC	12q	0.050316	0.939439
LUSC	13q	0.331441	4.02e-05
LUSC	14q	0.729275	0.126201
LUSC	15q	0.859386	0.971231
LUSC	16p	0.960125	0.329439
LUSC	16q	0.465398	0.211455
LUSC	17p	0.0881372	0.329439
LUSC	17q	0.000158	0.939439
LUSC	18p	0.181102	0.870185
LUSC	18q	0.312601	0.971231
LUSC	19p	4.33333e-05	0.00153065
LUSC	19q	0.241154	0.156348
LUSC	20p	0.661897	0.971231
LUSC	20q	0.875175	0.712507
LUSC	21q	0.0851726	0.00112025
LUSC	22q	0.0881372	0.0173658
PRAD	1p	0.527443	0.610148
PRAD	1q	0.924427	0.0911139
PRAD	2p	0.702277	0.51639
PRAD	2q	0.366102	0.672658
PRAD	3p	0.988488	0.0219533
PRAD	3q	0.988488	0.00131136
PRAD	4p	0.637972	0.0911139
PRAD	4q	0.527443	0.314646
PRAD	5p	0.632409	0.338713
PRAD	5q	0.585405	0.672658
PRAD	6p	0.76418	0.70306
PRAD	6q	0.811338	0.0911139
PRAD	7p	0.0850054	6.52e-05
PRAD	7q	0.0593323	6.52e-05
PRAD	8p	0.0211397	0.515264
PRAD	8q	0.186131	4.6e-06
PRAD	9p	0.20563	0.515264
PRAD	9q	0.0440599	0.51639
PRAD	10p	0.632409	0.316251
PRAD	10q	0.389709	0.690366
PRAD	11p	0.705752	0.51639
PRAD	11q	0.942464	0.303607
PRAD	12p	0.366102	0.316251
PRAD	12q	0.942464	0.921443
PRAD	13q	0.702277	0.0384731
PRAD	14q	0.637972	0.610148
PRAD	15q	0.988488	0.0381729
PRAD	16p	0.521787	0.732303
PRAD	16q	0.0722934	0.0102279
PRAD	17p	0.527443	0.0043896
PRAD	17q	0.527443	0.12014
PRAD	18p	0.0850054	0.619448
PRAD	18q	0.318775	0.0778862
PRAD	19p	0.833886	0.987887
PRAD	19q	0.811338	0.791692
PRAD	20p	0.186131	0.0219533
PRAD	20q	0.921853	0.156652
PRAD	21q	0.585405	0.672658
PRAD	22q	0.366102	0.0911139
SKCM	1p	0.995154	0.363462
SKCM	1q	0.940469	0.850032
SKCM	2p	0.995154	0.723877
SKCM	2q	0.995154	0.702236
SKCM	3p	0.995154	0.747078
SKCM	3q	0.890914	0.527773
SKCM	4p	0.995154	0.747078
SKCM	4q	0.855698	0.987323
SKCM	5p	0.995154	0.569726
SKCM	5q	0.213592	0.000201
SKCM	6p	0.727635	0.980654
SKCM	6q	0.995154	0.034852
SKCM	7p	0.995154	0.106961
SKCM	7q	0.995154	0.23629
SKCM	8p	0.923384	0.527773
SKCM	8q	0.964998	0.904517
SKCM	9p	0.995154	6.32e-06
SKCM	9q	0.727635	5.68e-07
SKCM	10p	0.855698	0.0619374
SKCM	10q	0.855698	1.62667e-05
SKCM	11p	0.995154	0.249373
SKCM	11q	0.964998	0.527773
SKCM	12p	0.940469	0.747078
SKCM	12q	0.923384	0.980654
SKCM	13q	0.383388	0.527773
SKCM	14q	0.995154	0.747078
SKCM	15q	0.995154	0.747078
SKCM	16p	0.213592	0.747078
SKCM	16q	0.727635	0.850032
SKCM	17p	0.964998	0.244332
SKCM	17q	0.727635	0.980654
SKCM	18p	0.727635	0.850032
SKCM	18q	0.727635	0.904517
SKCM	19p	0.00894648	0.0398368
SKCM	19q	0.00683704	0.0266558
SKCM	20p	0.964998	0.527773
SKCM	20q	0.995154	0.476043
SKCM	21q	0.523752	0.363462
SKCM	22q	0.727635	0.0899072
STAD	1p	0.499036	0.869445
STAD	1q	0.876935	0.113799
STAD	2p	0.373726	0.464806
STAD	2q	0.274451	0.683303
STAD	3p	0.499036	0.908234
STAD	3q	0.204741	0.664887
STAD	4p	0.0587	0.188567
STAD	4q	0.096896	0.0520384
STAD	5p	0.147271	0.0564366
STAD	5q	0.186231	0.0910579
STAD	6p	0.281379	0.146706
STAD	6q	0.876935	0.176406
STAD	7p	0.373726	0.0151436
STAD	7q	0.373726	0.0853425
STAD	8p	0.147271	0.0125501
STAD	8q	0.76531	1.086e-07
STAD	9p	2.77333e-05	0.0148217
STAD	9q	0.00510979	0.327877
STAD	10p	0.876935	0.211775
STAD	10q	0.46573	0.869445
STAD	11p	0.373726	0.923486
STAD	11q	0.906691	0.146706
STAD	12p	0.0624069	0.171863
STAD	12q	0.00510979	0.0668308
STAD	13q	0.229931	0.0142116
STAD	14q	0.186726	0.211775
STAD	15q	0.440191	0.291836
STAD	16p	0.147271	0.188567
STAD	16q	2.77333e-05	0.084634
STAD	17p	0.147271	0.00118947
STAD	17q	0.0587	0.0515639
STAD	18p	0.00135901	0.00073118
STAD	18q	0.147271	0.182056
STAD	19p	2.77333e-05	1.972e-08
STAD	19q	0.00258316	0.0007136
STAD	20p	0.981298	8.39e-05
STAD	20q	0.147271	1.188e-06
STAD	21q	0.373726	0.0140939
STAD	22q	0.0227291	0.00756562
THCA	1p	0.870795	0.930351
THCA	1q	0.168847	0.0361303
THCA	2p	0.870795	0.961083
THCA	2q	0.760825	0.81962
THCA	3p	0.676167	0.549536
THCA	3q	0.722091	0.210066
THCA	4p	0.52936	0.124999
THCA	4q	0.52936	0.124999
THCA	5p	0.52936	0.568351
THCA	5q	0.83423	0.897622
THCA	6p	0.83423	0.964427
THCA	6q	0.667412	0.511835
THCA	7p	0.858082	0.348296
THCA	7q	0.858082	0.124999
THCA	8p	0.760825	0.348296
THCA	8q	0.760825	0.549536
THCA	9p	0.766543	0.282643
THCA	9q	0.760825	0.0542947
THCA	10p	0.870795	0.348296
THCA	10q	0.960172	0.456043
THCA	11p	0.0527258	0.511835
THCA	11q	0.0059904	0.511835
THCA	12p	0.858082	0.71795
THCA	12q	0.766543	0.961083
THCA	13q	0.667412	0.124999
THCA	14q	0.858082	0.81962
THCA	15q	0.870795	0.81962
THCA	16p	0.766543	0.81962
THCA	16q	0.766543	0.961083
THCA	17p	0.766543	0.124999
THCA	17q	0.766543	0.511835
THCA	18p	0.635663	0.890123
THCA	18q	0.635663	0.890123
THCA	19p	0.481972	0.124999
THCA	19q	0.635663	0.348296
THCA	20p	0.858082	0.81962
THCA	20q	0.858082	0.81962
THCA	21q	0.960172	0.81962
THCA	22q	0.766543	0.348296
UCEC	1p	0.109342	0.770494
UCEC	1q	0.00335622	0.45994
UCEC	2p	0.000380666	0.45994
UCEC	2q	0.00217367	0.45994
UCEC	3p	0.000236	0.783319
UCEC	3q	0.618996	0.894643
UCEC	4p	1.312e-07	0.770494
UCEC	4q	1.72e-08	0.770494
UCEC	5p	0.545277	0.770494
UCEC	5q	4.96e-05	0.422769
UCEC	6p	2.02667e-06	0.45994
UCEC	6q	0.105274	0.45994
UCEC	7p	0.967248	0.263573
UCEC	7q	0.25879	0.607346
UCEC	8p	2.96e-05	0.45994
UCEC	8q	0.559511	0.681481
UCEC	9p	5.21714e-06	0.770494
UCEC	9q	1.312e-07	0.45994
UCEC	10p	0.302876	0.74845
UCEC	10q	0.25879	0.781989
UCEC	11p	0.00201029	0.770494
UCEC	11q	0.0025415	0.770494
UCEC	12p	0.955434	0.770494
UCEC	12q	0.194843	0.770494
UCEC	13q	0.618996	0.45994
UCEC	14q	0.0984396	0.770494
UCEC	15q	0.000208615	0.482608
UCEC	16p	0.000208615	0.45994
UCEC	16q	1.23e-08	0.770494
UCEC	17p	5.32e-10	0.641992
UCEC	17q	0.000258315	0.263573
UCEC	18p	0.300905	0.770494
UCEC	18q	0.618996	0.770494
UCEC	19p	0.955434	0.45994
UCEC	19q	0.967248	0.770494
UCEC	20p	0.000223714	0.770494
UCEC	20q	4.32e-05	0.770494
UCEC	21q	0.0878029	0.45994
UCEC	22q	0.000208615	0.465438
UCS	1p	0.847611	0.525341
UCS	1q	0.51043	0.525341
UCS	2p	0.847611	0.773849
UCS	2q	0.847611	0.516884
UCS	3p	0.847611	0.948613
UCS	3q	0.847611	0.852332
UCS	4p	0.847611	0.695625
UCS	4q	0.847611	0.773849
UCS	5p	1	1
UCS	5q	0.847611	0.852332
UCS	6p	0.847611	0.773849
UCS	6q	0.847611	0.525341
UCS	7p	0.847611	0.852332
UCS	7q	0.847611	0.947073
UCS	8p	1	0.912437
UCS	8q	0.847611	0.852332
UCS	9p	0.847611	0.773849
UCS	9q	0.847611	0.852332
UCS	10p	0.847611	0.0391042
UCS	10q	0.847611	0.852332
UCS	11p	0.847611	0.852332
UCS	11q	0.922409	0.900017
UCS	12p	0.847611	0.900017
UCS	12q	0.847611	0.900017
UCS	13q	0.847611	0.852332
UCS	14q	0.847611	0.900017
UCS	15q	0.847611	0.852332
UCS	16p	0.847611	0.516884
UCS	16q	0.847611	0.525341
UCS	17p	0.922409	0.773849
UCS	17q	0.847611	0.852332
UCS	18p	0.847611	0.525341
UCS	18q	0.847611	1
UCS	19p	0.922409	1
UCS	19q	0.939031	0.900017
UCS	20p	0.847611	0.773849
UCS	20q	0.847611	0.889453
UCS	21q	0.847611	0.900017
UCS	22q	0.847611	0.516884

## Sheet: Table.S5
Supplementary Table S5. List of significantly deleted or amplified peaks in each tumor and results of peak-level statistics (association between copy number log2raitos of significantly deleted/amplified peaks and average CGI and backbone methylation, FDR-adjusted)
Tumor	Significantly deleted or amplified peak (identified by GISTIC)	Chromosome band	Peak limits (GISTIC)	Adjusted P (association with CGI)	Adjusted P (association with backbone)
ACC	Deletion Peak 1	1p36.23	chr1:8403015-8489425(probes 3188:3213)	0.0554025	0.986231
ACC	Amplification Peak 1	1q22	chr1:155024310-155083455(probes 70257:70271)	0.397967	0.725807
ACC	Deletion Peak 2	1q43	chr1:241292293-241298304(probes 125727:125728)	0.744476	0.936253
ACC	Deletion Peak 3	2q22.1	chr2:140976294-142894275(probes 202119:203390)	0.910682	0.595671
ACC	Deletion Peak 4	2q37.3	chr2:239417446-241080653(probes 258916:259840)	0.593752	0.986231
ACC	Deletion Peak 5	3q13.31	chr3:115518592-116166389(probes 323387:323857)	0.397967	0.592174
ACC	Amplification Peak 2	4p16.3	chr4:1778802-1816689(probes 367193:367202)	0.662961	0.931526
ACC	Deletion Peak 6	4q34.3	chr4:181521852-182082855(probes 466551:466554)	0.0657885	0.986231
ACC	Amplification Peak 3	4q35.1	chr4:184438693-184450707(probes 467833:467839)	0.0245646	0.936253
ACC	Deletion Peak 7	4q35.1	chr4:183239900-184213557(probes 467501:467706)	0.0657766	0.986231
ACC	Amplification Peak 4	5p15.33	chr5:1288662-1299328(probes 469816:469816)	0.869701	0.725807
ACC	Amplification Peak 5	5q35.3	chr5:176797344-176832557(probes 568692:568703)	0.43291	0.725807
ACC	Amplification Peak 6	6p21.31	chr6:36197705-36212455(probes 591165:591175)	0.593752	0.936253
ACC	Deletion Peak 8	6p24.3	chr6:7878567-7913545(probes 575357:575388)	0.910682	0.936253
ACC	Amplification Peak 7	6q24.3	chr6:147570724-147597369(probes 652963:652974)	0.834801	0.73196
ACC	Deletion Peak 9	6q26	chr6:161767520-163153207(probes 662452:663062)	0.517083	0.73196
ACC	Amplification Peak 8	7p22.1	chr7:5581514-5582394(probes 668695:668695)	0.349306	0.936253
ACC	Deletion Peak 10	7q32.3	chr7:130565698-130599863(probes 733278:733310)	0.0554576	0.986231
ACC	Deletion Peak 12	9p21.3	chr9:21959052-21997722(probes 843259:843272)	0.869701	0.592174
ACC	Deletion Peak 11	9p23	chr9:8310705-10619051(probes 834314:835647)	0.910682	0.592174
ACC	Amplification Peak 9	9q31.3	chr9:114598961-114618020(probes 882298:882320)	0.00500108	0.592174
ACC	Deletion Peak 13	10q23.1	chr10:26724206-135206872(probes 916163:978717)	0.0657766	0.200866
ACC	Deletion Peak 14	11p15.5	chr11:1681228-1920254(probes 979103:979118)	0.665366	0.986231
ACC	Deletion Peak 15	11q14.1	chr11:83165646-85348794(probes 1023129:1024307)	0.660776	0.986231
ACC	Amplification Peak 10	12q14.1	chr12:58105108-58168417(probes 1085615:1085648)	0.910682	0.725807
ACC	Deletion Peak 16	12q14.2	chr12:63538123-63547647(probes 1089078:1089087)	0.517083	0.595671
ACC	Deletion Peak 17	13q14.2	chr13:48875753-49060837(probes 1148594:1148820)	0.000808623	0.200866
ACC	Amplification Peak 11	14q11.2	chr14:23575826-23616783(probes 1187663:1187692)	0.154276	0.725807
ACC	Deletion Peak 18	14q21.2	chr14:45426328-45547774(probes 1199528:1199562)	0.184013	0.936253
ACC	Amplification Peak 12	16p13.3	chr16:2248438-2254007(probes 1281052:1281052)	0.0161833	0.936253
ACC	Deletion Peak 19	16p13.3	chr16:6066397-7771745(probes 1282966:1283825)	0.0176917	0.592174
ACC	Amplification Peak 13	16q22.1	chr16:69383137-69466215(probes 1308935:1308969)	0.128431	0.986231
ACC	Deletion Peak 20	16q23.1	chr16:78129058-79247026(probes 1313883:1314895)	0.0161833	0.936253
ACC	Amplification Peak 14	16q24.2	chr16:87910281-88032124(probes 1321233:1321287)	0.0176917	0.986231
ACC	Deletion Peak 21	17q11.2	chr17:29858465-29872630(probes 1333053:1333054)	0.00391978	0.592174
ACC	Deletion Peak 22	17q21.31	chr17:41098755-42281281(probes 1338225:1338819)	0.00500108	0.595671
ACC	Deletion Peak 23	17q24.2	chr17:66531150-66558846(probes 1351225:1351232)	0.0492415	0.986231
ACC	Amplification Peak 15	17q25.3	chr17:79999812-80022360(probes 1358087:1358092)	0.332718	0.936253
ACC	Deletion Peak 24	18q21.2	chr18:48552482-48616860(probes 1385089:1385214)	0.349306	0.592174
ACC	Amplification Peak 16	19p13.12	chr19:15376833-15595142(probes 1406769:1406872)	0.0554025	0.73196
ACC	Amplification Peak 17	19q12	chr19:30306821-30376514(probes 1411748:1411805)	0.0657885	0.592174
ACC	Deletion Peak 25	20p12.1	chr20:14690293-15165995(probes 1434086:1434087)	0.0176917	0.592174
ACC	Deletion Peak 26	22q12.1	chr22:29276121-29455701(probes 1487360:1487490)	0.0554025	0.986231
BLCA	Deletion Peak 2	1p21.3	chr1:98183043-98395527(probes 54784:54881)	0.933589	0.532188
BLCA	Amplification Peak 1	1p34.2	chr1:40370748-40381290(probes 19523:19523)	0.743547	0.264933
BLCA	Deletion Peak 1	1p36.11	chr1:26601386-26648533(probes 12580:12587)	0.971652	0.539052
BLCA	Amplification Peak 2	1q21.3	chr1:151993066-152000190(probes 68676:68676)	0.961104	0.250578
BLCA	Amplification Peak 3	1q23.3	chr1:161033016-161074091(probes 73770:73787)	0.743547	0.122179
BLCA	Deletion Peak 3	1q32.1	chr1:201771961-201864238(probes 99595:99644)	0.933589	0.332952
BLCA	Deletion Peak 4	2q22.1	chr2:140976294-142894275(probes 202114:203385)	0.743547	0.483345
BLCA	Deletion Peak 5	2q37.1	chr2:233604893-233658787(probes 255088:255089)	0.0659133	0.208412
BLCA	Deletion Peak 8	3p13	chr3:71726544-71778921(probes 301648:301689)	0.743547	0.804648
BLCA	Deletion Peak 7	3p14.2	chr3:59702822-61238217(probes 293939:294140)	0.505924	0.888586
BLCA	Deletion Peak 6	3p21.31	chr3:50120977-50157894(probes 288257:288267)	0.505924	0.758822
BLCA	Amplification Peak 4	3p25.2	chr3:12483452-12485885(probes 266603:266605)	0.743547	0.0914763
BLCA	Amplification Peak 5	3q26.32	chr3:178739638-178801953(probes 357158:357177)	0.706756	0.332952
BLCA	Amplification Peak 6	4p16.3	chr4:1752532-1816689(probes 367160:367174)	0.997541	0.689317
BLCA	Amplification Peak 7	4q13.3	chr4:73231775-73283796(probes 406206:406229)	0.971652	0.707647
BLCA	Deletion Peak 9	4q22.1	chr4:91035787-92526033(probes 416886:417683)	0.925955	0.804648
BLCA	Deletion Peak 10	4q34.2	chr4:176499958-176736470(probes 463709:463793)	0.743547	0.631527
BLCA	Amplification Peak 8	5p15.33	chr5:1020355-1287702(probes 469766:469766)	0.0953518	0.871917
BLCA	Deletion Peak 11	5q11.2	chr5:58260298-59787985(probes 500803:501746)	0.780016	0.000586109
BLCA	Amplification Peak 9	6p22.3	chr6:21165129-21173208(probes 584461:584463)	0.780016	0.122179
BLCA	Deletion Peak 12	6p25.3	chr6:1309651-1315945(probes 570559:570561)	0.648895	0.673388
BLCA	Amplification Peak 10	6q21	chr6:107302956-107338911(probes 629111:629125)	0.780016	0.518776
BLCA	Deletion Peak 13	6q21	chr6:111366042-111369748(probes 631561:631562)	0.854219	0.326428
BLCA	Deletion Peak 14	6q27	chr6:167558740-168867416(probes 665966:665995)	0.971652	0.326428
BLCA	Amplification Peak 12	7p11.2	chr7:55088416-55090869(probes 699178:699184)	0.933589	0.073066
BLCA	Amplification Peak 11	7p21.1	chr7:17056720-17800815(probes 675152:675152)	0.961104	0.0652966
BLCA	Deletion Peak 15	7q36.3	chr7:156430315-156436864(probes 747236:747237)	0.933589	0.129094
BLCA	Deletion Peak 18	8p11.21	chr8:42905999-47463861(probes 772886:772893)	0.743547	0.0756225
BLCA	Amplification Peak 13	8p11.23	chr8:37544498-37550874(probes 769959:769959)	0.961104	0.631527
BLCA	Deletion Peak 17	8p12	chr8:34989032-35655135(probes 768684:768986)	0.933589	0.758822
BLCA	Deletion Peak 16	8p23.3	chr8:1729218-1910077(probes 748657:748758)	0.914139	0.122179
BLCA	Amplification Peak 14	8q22.3	chr8:101861791-101884419(probes 803650:803664)	0.743547	0.000586109
BLCA	Deletion Peak 20	9p21.3	chr9:21959052-21997722(probes 843178:843191)	0.0659133	0.00293321
BLCA	Deletion Peak 19	9p23	chr9:8310705-10619051(probes 834235:835569)	0.158397	0.0329514
BLCA	Amplification Peak 15	9p24.1	chr9:5084709-5918095(probes 832848:833160)	0.0659133	0.0129587
BLCA	Deletion Peak 21	9q33.2	chr9:125573236-125603079(probes 889828:889830)	0.743547	0.0355112
BLCA	Deletion Peak 22	10p12.1	chr10:25460740-25894212(probes 915238:915514)	0.925955	0.361856
BLCA	Amplification Peak 16	10p14	chr10:8997519-9011745(probes 903703:903711)	0.780016	0.420475
BLCA	Deletion Peak 23	10q23.31	chr10:89617402-89735596(probes 949933:950121)	0.360952	0.835531
BLCA	Deletion Peak 24	10q26.13	chr10:126675366-126852334(probes 973827:973970)	0.505924	0.702186
BLCA	Deletion Peak 25	11p15.5	chr11:598034-733071(probes 978655:978681)	0.743547	0.0329514
BLCA	Amplification Peak 17	11q13.3	chr11:69465158-69502928(probes 1015102:1015116)	0.704173	0.250578
BLCA	Amplification Peak 18	11q22.2	chr11:102298003-102357340(probes 1034739:1034774)	0.846284	0.292939
BLCA	Deletion Peak 26	11q25	chr11:132283490-133403089(probes 1055012:1055541)	0.971652	0.0914763
BLCA	Amplification Peak 19	12p13.32	chr12:3537017-3647530(probes 1057124:1057191)	0.704173	0.332952
BLCA	Amplification Peak 20	12q15	chr12:69336811-69513995(probes 1092626:1092731)	0.871931	0.804648
BLCA	Deletion Peak 27	13q14.2	chr13:48984816-49003156(probes 1148636:1148660)	0.0659133	0.835531
BLCA	Amplification Peak 21	13q22.1	chr13:73903557-73997007(probes 1160713:1160808)	0.871931	0.871917
BLCA	Amplification Peak 22	14q11.2	chr14:23525130-23916304(probes 1187525:1187697)	0.0659133	0.109109
BLCA	Deletion Peak 28	14q12	chr14:26935657-27069163(probes 1189607:1189672)	0.0659133	0.043288
BLCA	Deletion Peak 29	14q24.1	chr14:68278379-68947331(probes 1212900:1213224)	0.377005	0.154128
BLCA	Deletion Peak 30	15q13.1	chr15:28097279-31135788(probes 1238670:1238684)	0.743547	0.532188
BLCA	Amplification Peak 23	16p13.13	chr16:11878293-11922718(probes 1286603:1286627)	0.116465	0.532188
BLCA	Deletion Peak 31	16p13.3	chr16:3773626-3933344(probes 1281451:1281553)	0.433429	0.701996
BLCA	Amplification Peak 24	16q22.1	chr16:69497204-69534088(probes 1308863:1308879)	0.406975	0.483345
BLCA	Deletion Peak 32	16q23.1	chr16:78129058-79247026(probes 1313760:1314773)	0.538674	0.631527
BLCA	Deletion Peak 33	17p12	chr17:15583978-15695417(probes 1328821:1328827)	0.609822	0.0400466
BLCA	Amplification Peak 25	17q11.2	chr17:27687687-27695400(probes 1332099:1332099)	0.914139	0.0523714
BLCA	Amplification Peak 26	17q12	chr17:37891066-37904210(probes 1336623:1336623)	0.871931	0.446959
BLCA	Deletion Peak 34	18q21.2	chr18:48552482-48616860(probes 1384969:1385094)	0.743547	0.701996
BLCA	Deletion Peak 35	18q23	chr18:74722824-74849967(probes 1399596:1399644)	0.925955	0.758822
BLCA	Deletion Peak 36	19p13.3	chr19:1-414809(probes 1401028:1401057)	0.925955	0.631527
BLCA	Amplification Peak 27	19q12	chr19:30478432-30526125(probes 1411755:1411777)	0.743547	0.264933
BLCA	Amplification Peak 28	19q13.43	chr19:56908563-56942207(probes 1423891:1423911)	0.997541	0.332952
BLCA	Amplification Peak 29	20q11.21	chr20:30169253-30270838(probes 1441984:1442020)	0.0659133	0.532188
BLCA	Amplification Peak 30	22q11.23	chr22:25404310-25421569(probes 1484371:1484380)	0.743547	0.575278
BLCA	Deletion Peak 37	22q13.31	chr22:47740203-47770502(probes 1498502:1498520)	0.0659133	0.97357
BRCA	Deletion Peak 2	1p21.2	chr1:101090564-101119921(probes 56550:56571)	2.25719e-07	0.0515766
BRCA	Amplification Peak 1	1p22.3	chr1:85980351-85993803(probes 47279:47282)	9.12655e-05	0.209373
BRCA	Deletion Peak 1	1p36.13	chr1:16796722-17341237(probes 7264:7268)	8.78691e-10	0.00263883
BRCA	Amplification Peak 2	1q21.3	chr1:150545625-150628279(probes 68005:68033)	0.00229609	0.855412
BRCA	Amplification Peak 3	1q44	chr1:247710625-247725953(probes 129091:129096)	3.15979e-05	0.292327
BRCA	Deletion Peak 3	2q37.3	chr2:242471731-243199373(probes 260479:260479)	0.470801	0.209373
BRCA	Deletion Peak 4	3p21.31	chr3:49834405-49850052(probes 288098:288099)	0.618309	0.912142
BRCA	Amplification Peak 4	3p25.1	chr3:14856839-14909379(probes 268141:268179)	0.0197013	0.751191
BRCA	Amplification Peak 5	3q26.32	chr3:178952236-178973024(probes 357316:357324)	0.149929	0.792703
BRCA	Deletion Peak 5	4p16.3	chr4:1158677-1171111(probes 366940:366943)	0.00781875	0.369521
BRCA	Amplification Peak 6	4q13.3	chr4:74107047-74123137(probes 406656:406657)	0.138239	0.660356
BRCA	Deletion Peak 6	4q35.2	chr4:187505037-187652259(probes 468901:469000)	0.00283975	0.472541
BRCA	Amplification Peak 7	5p15.33	chr5:1288020-1308551(probes 469685:469690)	0.119234	0.0580833
BRCA	Deletion Peak 7	5q11.2	chr5:56108921-56197942(probes 499332:499388)	0.000765503	0.240262
BRCA	Deletion Peak 8	5q21.3	chr5:106709427-107011711(probes 525450:525697)	0.00178804	0.311815
BRCA	Amplification Peak 8	6p23	chr6:13519373-13529707(probes 579191:579193)	0.421615	0.00370875
BRCA	Deletion Peak 9	6p25.3	chr6:1621405-2177023(probes 570662:571032)	0.848206	0.167527
BRCA	Deletion Peak 10	6q15	chr6:90266981-90355908(probes 619555:619605)	2.25719e-07	0.793319
BRCA	Amplification Peak 9	6q21	chr6:107215412-107242905(probes 628919:628938)	3.06347e-06	0.688327
BRCA	Deletion Peak 11	6q27	chr6:167558740-168270237(probes 665819:665820)	0.00678294	0.855412
BRCA	Deletion Peak 12	7p22.3	chr7:1-760726(probes 666634:666644)	0.748393	0.0695681
BRCA	Deletion Peak 13	7q36.1	chr7:151826269-152136074(probes 744658:744774)	0.149929	0.19621
BRCA	Deletion Peak 15	8p11.21	chr8:42905999-47463861(probes 772728:772735)	0.00878724	0.74566
BRCA	Amplification Peak 11	8p11.21	chr8:42193543-42202039(probes 772417:772418)	0.119234	0.292327
BRCA	Amplification Peak 10	8p11.23	chr8:37547778-37561346(probes 769804:769806)	3.72494e-06	0.369521
BRCA	Deletion Peak 14	8p23.2	chr8:2784419-4854274(probes 748768:750190)	0.555841	0.000127466
BRCA	Amplification Peak 12	8q24.21	chr8:128754690-128758520(probes 819573:819574)	0.0839344	0.00181711
BRCA	Deletion Peak 17	9p21.3	chr9:21999616-22011391(probes 843018:843042)	0.0211627	0.0211817
BRCA	Deletion Peak 16	9p23	chr9:8310705-10619051(probes 834061:835394)	0.000765503	0.0494075
BRCA	Deletion Peak 18	9q21.11	chr9:38747065-71146532(probes 852849:852930)	0.741672	0.145634
BRCA	Deletion Peak 19	9q34.2	chr9:137266705-137287859(probes 896237:896238)	0.0467867	0.118856
BRCA	Amplification Peak 13	10p15.1	chr10:5720513-5724381(probes 900883:900883)	0.138239	0.135518
BRCA	Amplification Peak 14	10q22.3	chr10:80795929-80825448(probes 944391:944430)	0.819642	0.524183
BRCA	Deletion Peak 20	10q23.31	chr10:89617402-89735596(probes 949730:949917)	0.555841	0.209373
BRCA	Deletion Peak 21	10q26.3	chr10:135224373-135534747(probes 978417:978417)	0.827815	0.100246
BRCA	Amplification Peak 15	11p13	chr11:32912175-32930215(probes 999167:999173)	0.0334726	0.135518
BRCA	Deletion Peak 22	11p15.5	chr11:1-496996(probes 978418:978430)	0.981636	0.834479
BRCA	Deletion Peak 23	11q13.1	chr11:64584988-65674139(probes 1013380:1013383)	0.000556197	0.607085
BRCA	Amplification Peak 16	11q13.3	chr11:69464719-69474525(probes 1014875:1014875)	0.000134777	0.19621
BRCA	Amplification Peak 17	11q14.1	chr11:77290471-77309707(probes 1018959:1018962)	0.524072	0.205573
BRCA	Deletion Peak 24	11q23.2	chr11:114271208-114281414(probes 1041883:1041886)	9.6586e-13	0.0211817
BRCA	Deletion Peak 25	12p13.2	chr12:12507136-12849240(probes 1061984:1062219)	0.470801	0.584972
BRCA	Amplification Peak 18	12p13.33	chr12:1-922391(probes 1055649:1055660)	0.759908	0.584972
BRCA	Amplification Peak 19	12q15	chr12:69617863-69681412(probes 1092545:1092577)	2.46491e-05	0.000850735
BRCA	Deletion Peak 26	12q23.1	chr12:99125634-100380401(probes 1110613:1111275)	0.000246495	0.411489
BRCA	Deletion Peak 27	12q24.31	chr12:124802639-125054934(probes 1125730:1125837)	4.51064e-06	0.541156
BRCA	Deletion Peak 28	13q14.2	chr13:48875753-49060837(probes 1148195:1148421)	0.00136628	0.0121159
BRCA	Amplification Peak 20	13q34	chr13:113801635-113808897(probes 1185897:1185899)	9.05615e-06	0.0695681
BRCA	Amplification Peak 21	14q21.1	chr14:38046759-38062447(probes 1195854:1195856)	0.000167285	0.0718528
BRCA	Deletion Peak 29	14q24.1	chr14:69242847-69288484(probes 1213171:1213172)	0.706538	0.577384
BRCA	Deletion Peak 30	15q13.1	chr15:28097279-31135788(probes 1238349:1238363)	0.319214	0.332927
BRCA	Amplification Peak 22	15q26.3	chr15:99464455-99477910(probes 1279070:1279078)	0.138239	0.209373
BRCA	Deletion Peak 31	16q24.3	chr16:89339694-90354753(probes 1320985:1321009)	3.09338e-06	0.175894
BRCA	Deletion Peak 32	17p12	chr17:11921739-12048275(probes 1326946:1327010)	2.43125e-06	0.0494075
BRCA	Amplification Peak 23	17q12	chr17:37863494-37875908(probes 1336240:1336248)	0.00229609	0.145634
BRCA	Deletion Peak 33	17q21.31	chr17:41275807-41305411(probes 1337900:1337907)	0.558731	0.0750501
BRCA	Amplification Peak 24	17q23.1	chr17:57925176-57930720(probes 1346324:1346327)	4.81796e-07	0.0899942
BRCA	Deletion Peak 34	18q23	chr18:77102708-78077248(probes 1400651:1400651)	0.298886	0.205573
BRCA	Amplification Peak 25	19p13.12	chr19:15269447-15282640(probes 1406181:1406192)	0.668709	0.00183144
BRCA	Deletion Peak 35	19p13.3	chr19:1548817-1600596(probes 1400899:1400903)	0.0179269	0.000160202
BRCA	Amplification Peak 26	19q12	chr19:30194226-30211392(probes 1411153:1411164)	0.319214	0.0494075
BRCA	Deletion Peak 36	19q13.32	chr19:47421324-47515512(probes 1419944:1419972)	0.94316	0.145634
BRCA	Amplification Peak 27	19q13.42	chr19:55948650-55986636(probes 1423078:1423085)	0.337382	0.324165
BRCA	Deletion Peak 37	20p13	chr20:626356-637258(probes 1424704:1424709)	0.0274332	0.0121159
BRCA	Amplification Peak 28	20q13.2	chr20:52249776-52298090(probes 1455054:1455070)	2.78378e-05	2.39401e-06
BRCA	Deletion Peak 38	21q11.2	chr21:1-15377835(probes 1461877:1461878)	0.741672	0.0776763
BRCA	Deletion Peak 39	22q11.1	chr22:1-17424421(probes 1482461:1482461)	0.0423188	0.100246
BRCA	Deletion Peak 40	22q13.32	chr22:48883082-49153281(probes 1499074:1499263)	0.0780813	0.140591
COADREAD	Deletion Peak 3	1p13.2	chr1:114629216-114697032(probes 64092:64148)	0.970645	0.101681
COADREAD	Deletion Peak 2	1p33	chr1:48998362-50492467(probes 24195:24940)	0.210673	0.41422
COADREAD	Deletion Peak 1	1p36.11	chr1:27101202-27132250(probes 12757:12759)	0.295107	0.63921
COADREAD	Amplification Peak 1	1q31.1	chr1:186240863-186247923(probes 90407:90411)	0.601427	0.733826
COADREAD	Deletion Peak 4	2p12	chr2:76974256-77750588(probes 173867:174324)	0.539756	0.63921
COADREAD	Deletion Peak 5	2q22.1	chr2:140976294-142894275(probes 202108:203379)	0.674435	0.731556
COADREAD	Amplification Peak 2	2q33.1	chr2:199629487-199644600(probes 234872:234882)	0.51648	0.45738
COADREAD	Deletion Peak 6	2q37.2	chr2:236401743-236766331(probes 256979:257206)	0.856832	0.906095
COADREAD	Deletion Peak 8	3p14.2	chr3:59701447-61238217(probes 293940:294139)	0.00883908	0.916932
COADREAD	Deletion Peak 7	3p26.3	chr3:1-2212715(probes 260525:260525)	0.0199503	0.167532
COADREAD	Deletion Peak 9	3q26.31	chr3:174575145-175760559(probes 355256:355644)	0.00156619	0.144493
COADREAD	Deletion Peak 10	4p16.1	chr4:6268382-6310366(probes 369680:369708)	0.00599219	0.0258622
COADREAD	Deletion Peak 11	4q22.1	chr4:91035787-92526033(probes 416887:417683)	0.000111864	0.0531696
COADREAD	Deletion Peak 12	4q35.1	chr4:184549518-185399897(probes 467847:468101)	0.000454606	0.101207
COADREAD	Amplification Peak 3	5p12	chr5:45365060-45378455(probes 495652:495652)	0.0365303	0.63921
COADREAD	Deletion Peak 13	5q11.2	chr5:58260298-59787985(probes 500795:501739)	8.83367e-06	1.59863e-05
COADREAD	Deletion Peak 14	5q22.2	chr5:112196159-112206191(probes 529152:529155)	2.71169e-05	1.59863e-05
COADREAD	Amplification Peak 4	5q22.3	chr5:114756456-114759077(probes 530774:530778)	0.00667983	0.000149476
COADREAD	Amplification Peak 5	6p21.1	chr6:42760041-42802228(probes 595596:595607)	0.0062662	0.0531696
COADREAD	Deletion Peak 15	6p25.3	chr6:1621405-2252425(probes 570760:571176)	0.0214014	0.00158947
COADREAD	Deletion Peak 16	6q26	chr6:161767520-163153207(probes 662388:662996)	0.0449606	0.053574
COADREAD	Amplification Peak 6	7p21.3	chr7:7317445-7336422(probes 669165:669186)	0.0044337	0.00166287
COADREAD	Deletion Peak 17	7q31.1	chr7:110236682-111354928(probes 722886:723165)	0.0431005	0.00807623
COADREAD	Amplification Peak 8	8p11.21	chr8:41580608-41591203(probes 772119:772124)	0.65136	0.159083
COADREAD	Amplification Peak 7	8p11.23	chr8:38204653-38236889(probes 770191:770191)	0.282273	0.363466
COADREAD	Deletion Peak 20	8p22	chr8:15393394-15624424(probes 755375:755519)	4.42835e-06	0.0192113
COADREAD	Deletion Peak 19	8p23.2	chr8:2784419-4854274(probes 748911:750335)	4.42835e-06	0.0229613
COADREAD	Deletion Peak 18	8p23.3	chr8:1-617884(probes 748124:748124)	1.81576e-06	0.0107213
COADREAD	Deletion Peak 21	8q11.1	chr8:42932479-47463861(probes 772887:772888)	0.0359271	0.00552858
COADREAD	Amplification Peak 9	8q12.1	chr8:59713200-60033217(probes 779718:779951)	0.0062662	0.000149476
COADREAD	Amplification Peak 10	8q24.21	chr8:128578774-128590175(probes 819587:819592)	0.00762501	0.000149476
COADREAD	Deletion Peak 22	9p24.2	chr9:3246492-3530634(probes 831427:831561)	0.97679	0.293226
COADREAD	Deletion Peak 23	10p15.3	chr10:1-419720(probes 897731:897731)	0.0044337	0.00379834
COADREAD	Deletion Peak 24	10q21.1	chr10:52831005-54061437(probes 927496:928462)	0.0588795	0.0407712
COADREAD	Amplification Peak 11	10q22.3	chr10:80235851-80404801(probes 944138:944269)	0.00499695	0.0647549
COADREAD	Deletion Peak 25	10q23.31	chr10:89577212-89611620(probes 949903:949923)	9.50402e-05	0.00106152
COADREAD	Deletion Peak 26	10q25.2	chr10:114706629-114933610(probes 965304:965434)	0.00242159	0.0535674
COADREAD	Amplification Peak 12	11p15.5	chr11:2171893-2238395(probes 979114:979129)	0.0244048	0.11229
COADREAD	Deletion Peak 27	11q22.3	chr11:108253253-108340604(probes 1038153:1038190)	0.197482	0.233373
COADREAD	Deletion Peak 28	12p13.1	chr12:12868453-12952430(probes 1062490:1062528)	0.00464157	0.101207
COADREAD	Amplification Peak 13	12p13.32	chr12:4403833-4404187(probes 1057758:1057763)	0.00883908	0.0535674
COADREAD	Deletion Peak 29	12q21.33	chr12:91442316-91452893(probes 1105614:1105624)	0.00518339	0.813985
COADREAD	Amplification Peak 14	13q12.13	chr13:27523027-27533230(probes 1134238:1134242)	1.89776e-05	0.000778269
COADREAD	Amplification Peak 15	13q12.2	chr13:28391954-28558679(probes 1134840:1134921)	2.46224e-05	0.00257326
COADREAD	Amplification Peak 16	13q22.1	chr13:73664476-73674612(probes 1160521:1160521)	0.00561589	0.0134115
COADREAD	Deletion Peak 30	14q21.2	chr14:20895647-67652098(probes 1186787:1212516)	0.00540542	0.552591
COADREAD	Deletion Peak 31	15q11.2	chr15:25576904-25664244(probes 1236874:1236903)	0.0226269	0.00754741
COADREAD	Deletion Peak 32	15q21.1	chr15:45001788-45013397(probes 1246376:1246385)	0.00099147	0.0169757
COADREAD	Deletion Peak 33	15q22.33	chr15:67350488-67491246(probes 1260623:1260736)	0.000253544	0.137719
COADREAD	Amplification Peak 17	15q26.1	chr15:90792507-90953647(probes 1273773:1273797)	0.000536124	0.144493
COADREAD	Amplification Peak 18	16p11.2	chr16:30641833-30695457(probes 1293938:1293947)	8.83367e-06	0.159083
COADREAD	Deletion Peak 34	16p13.3	chr16:6066397-7771745(probes 1282844:1283696)	0.000546885	0.363466
COADREAD	Deletion Peak 35	16q23.1	chr16:78129058-79247026(probes 1313752:1314764)	3.98424e-06	0.203301
COADREAD	Deletion Peak 36	17p12	chr17:11139607-11468007(probes 1326667:1326967)	0.000199461	0.00099063
COADREAD	Amplification Peak 19	17q12	chr17:37848546-37875908(probes 1336552:1336585)	0.539756	0.33001
COADREAD	Amplification Peak 20	17q24.1	chr17:63369160-63390028(probes 1349272:1349290)	0.337509	0.242673
COADREAD	Deletion Peak 37	17q24.3	chr17:70396116-70595192(probes 1353909:1354030)	0.330186	0.0922881
COADREAD	Deletion Peak 38	18p11.31	chr18:3495028-4465583(probes 1359627:1360390)	2.10882e-05	0.0712911
COADREAD	Deletion Peak 39	18q21.2	chr18:48552482-48616860(probes 1384947:1385072)	0.000253544	0.000605101
COADREAD	Deletion Peak 40	18q22.1	chr18:66338558-66383463(probes 1395643:1395676)	0.000232228	0.000605101
COADREAD	Amplification Peak 21	19p13.2	chr19:7325274-7397014(probes 1403030:1403030)	0.0613468	0.00104787
COADREAD	Deletion Peak 41	19p13.3	chr19:1517293-1626154(probes 1401234:1401253)	0.00803729	0.000832414
COADREAD	Amplification Peak 22	19q12	chr19:30185413-30199850(probes 1411503:1411510)	0.967653	0.654051
COADREAD	Amplification Peak 23	20p11.23	chr20:19563866-19571580(probes 1437659:1437666)	0.00676555	0.0255783
COADREAD	Deletion Peak 42	20p12.1	chr20:14690293-15165995(probes 1433938:1433939)	0.00667983	0.0184769
COADREAD	Deletion Peak 43	20p12.1	chr20:14690293-15165995(probes 1433938:1433939)	0.00667983	0.0184769
COADREAD	Amplification Peak 24	20q11.21	chr20:30165128-30229254(probes 1441952:1441972)	4.08492e-07	0.00334123
COADREAD	Amplification Peak 25	20q12	chr20:40214882-40356900(probes 1447468:1447542)	1.28764e-06	0.00514601
COADREAD	Amplification Peak 26	20q13.31	chr20:55040666-55057213(probes 1457563:1457568)	2.90785e-06	0.052019
COADREAD	Deletion Peak 44	21q11.2	chr21:1-15377835(probes 1462252:1462253)	0.00883908	0.181399
COADREAD	Deletion Peak 45	22q13.32	chr22:48883082-49153281(probes 1499469:1499658)	0.313284	0.557213
GBM	Deletion Peak 4	1p22.1	chr1:93289794-93310876(probes 51662:51670)	0.866749	0.229363
GBM	Deletion Peak 3	1p32.3	chr1:51415117-51441997(probes 25272:25276)	0.456203	0.465157
GBM	Amplification Peak 1	1p36.21	chr1:14126943-14358806(probes 5536:5747)	0.238166	0.270659
GBM	Deletion Peak 2	1p36.23	chr1:8067429-8090227(probes 3005:3014)	0.131536	0.58429
GBM	Deletion Peak 1	1p36.32	chr1:3726327-3777381(probes 257:298)	0.37966	0.229363
GBM	Amplification Peak 2	1q32.1	chr1:204458167-204478429(probes 101128:101133)	0.926655	0.189693
GBM	Deletion Peak 5	1q42.11	chr1:224541646-224564386(probes 114305:114315)	0.870242	0.510227
GBM	Amplification Peak 3	1q44	chr1:244318352-244449519(probes 127517:127598)	0.495212	0.580527
GBM	Deletion Peak 6	1q44	chr1:245911868-247052144(probes 128369:128595)	0.566704	0.863702
GBM	Amplification Peak 4	2p24.3	chr2:16058047-16164684(probes 138826:138880)	0.445184	0.81515
GBM	Deletion Peak 7	2q22.1	chr2:140976294-142894275(probes 201889:203155)	0.987472	0.229363
GBM	Deletion Peak 8	2q37.1	chr2:233559913-233727481(probes 254805:254862)	0.371483	0.577839
GBM	Deletion Peak 9	3p21.1	chr3:52810145-52826845(probes 289051:289063)	0.647175	0.39295
GBM	Deletion Peak 10	3q13.31	chr3:115518592-116166389(probes 323020:323490)	0.947488	0.0621811
GBM	Deletion Peak 11	3q22.1	chr3:129687949-129698702(probes 331316:331320)	0.989859	0.0162146
GBM	Amplification Peak 5	3q26.33	chr3:181269398-181291418(probes 358221:358238)	0.624846	0.0144194
GBM	Deletion Peak 12	3q29	chr3:194851351-194855674(probes 366011:366012)	0.627511	0.162312
GBM	Amplification Peak 6	4p16.3	chr4:1778802-1804275(probes 366780:366788)	0.624846	0.888158
GBM	Deletion Peak 13	4p16.3	chr4:1203129-1244266(probes 366646:366662)	0.99226	0.706988
GBM	Amplification Peak 7	4q12	chr4:55141056-55157440(probes 396185:396226)	0.987472	0.810982
GBM	Deletion Peak 14	4q34.3	chr4:181521852-182082855(probes 466042:466045)	0.895499	0.0302624
GBM	Deletion Peak 15	5q35.3	chr5:178574869-178774399(probes 568814:568941)	0.110268	0.577839
GBM	Deletion Peak 16	6q22.31	chr6:124105198-125149024(probes 637864:638504)	0.274329	0.880777
GBM	Deletion Peak 17	6q26	chr6:163833536-164001491(probes 662865:662947)	0.208736	0.606527
GBM	Amplification Peak 8	7p11.2	chr7:54964395-54972560(probes 698399:698402)	0.00397915	0.882774
GBM	Amplification Peak 9	7q11.21	chr7:57935911-63115015(probes 699456:699458)	0.0486609	0.880777
GBM	Amplification Peak 10	7q21.2	chr7:92240460-92427279(probes 712532:712755)	0.101642	0.606527
GBM	Amplification Peak 11	7q31.2	chr7:116356921-116365142(probes 725051:725051)	0.352021	0.357398
GBM	Deletion Peak 18	8p23.2	chr8:2784419-4854274(probes 748155:749574)	0.105112	0.744235
GBM	Amplification Peak 12	8q24.21	chr8:128772051-129012140(probes 818947:819067)	0.0175091	0.720444
GBM	Deletion Peak 19	9p21.3	chr9:21238153-22455891(probes 841890:842630)	0.270672	0.0311148
GBM	Deletion Peak 20	9q34.2	chr9:136626706-136864934(probes 895202:895348)	0.987472	0.165604
GBM	Deletion Peak 23	10p11.23	chr10:29741601-29924471(probes 917073:917222)	0.000383607	0.0163152
GBM	Deletion Peak 22	10p13	chr10:12386298-12873275(probes 905073:905500)	0.000900077	0.0311148
GBM	Deletion Peak 21	10p15.3	chr10:1050841-1804578(probes 896991:897323)	0.00366664	0.0154085
GBM	Deletion Peak 24	10q23.31	chr10:89617402-89735596(probes 948878:949065)	0.00948415	0.00186964
GBM	Deletion Peak 25	10q26.3	chr10:135190430-135206872(probes 977503:977511)	4.36685e-05	0.0116555
GBM	Deletion Peak 27	11p11.2	chr11:46362850-46408468(probes 1006712:1006724)	0.895499	0.720444
GBM	Amplification Peak 13	11p13	chr11:31464803-31542364(probes 997253:997278)	0.95255	0.559158
GBM	Deletion Peak 26	11p15.5	chr11:1403202-1493608(probes 977786:977798)	0.895499	0.433715
GBM	Deletion Peak 28	11q14.1	chr11:78361616-79154207(probes 1018603:1019293)	0.460258	0.606527
GBM	Deletion Peak 29	12p13.1	chr12:12868305-12880381(probes 1061302:1061304)	0.185037	0.39295
GBM	Amplification Peak 14	12p13.32	chr12:4374741-4430854(probes 1056540:1056602)	0.704822	0.523002
GBM	Deletion Peak 30	12q12	chr12:46113595-46303475(probes 1078074:1078144)	0.341649	0.58429
GBM	Amplification Peak 15	12q14.1	chr12:58138772-58152370(probes 1084285:1084292)	0.994567	0.465157
GBM	Deletion Peak 31	12q15	chr12:69001048-69062884(probes 1091131:1091158)	0.254795	0.461414
GBM	Amplification Peak 16	12q15	chr12:69213656-69244387(probes 1091239:1091284)	0.895499	0.67171
GBM	Deletion Peak 32	13q14.2	chr13:48875753-49060837(probes 1147127:1147349)	0.895499	0.39295
GBM	Amplification Peak 18	13q34	chr13:114162636-114167495(probes 1184928:1184933)	0.051329	0.458862
GBM	Amplification Peak 17	13q34	chr13:110362955-110397662(probes 1182698:1182714)	0.0837916	0.361111
GBM	Deletion Peak 33	14q13.1	chr14:33393743-34273743(probes 1191708:1192551)	0.0835993	0.465613
GBM	Deletion Peak 34	14q24.2	chr14:73695958-73745386(probes 1214857:1214891)	0.151168	0.523274
GBM	Amplification Peak 19	14q32.33	chr14:105136994-105302189(probes 1234282:1234319)	0.647175	0.620747
GBM	Deletion Peak 35	15q14	chr15:38223840-38251553(probes 1241382:1241395)	0.895499	0.67171
GBM	Deletion Peak 36	16p12.2	chr16:21350204-22806308(probes 1288516:1288530)	0.866749	0.543872
GBM	Deletion Peak 37	16q23.3	chr16:82658729-83217258(probes 1316045:1316407)	0.668423	0.333867
GBM	Deletion Peak 39	17p13.1	chr17:7557018-7583153(probes 1322887:1322888)	0.339124	0.882774
GBM	Deletion Peak 38	17p13.2	chr17:3905892-4048080(probes 1321027:1321121)	0.062651	0.882774
GBM	Amplification Peak 20	17p13.2	chr17:5120273-5141799(probes 1321514:1321519)	0.100294	0.863702
GBM	Deletion Peak 40	17q11.2	chr17:29419706-29708443(probes 1331116:1331234)	0.423874	0.39295
GBM	Amplification Peak 21	17q25.1	chr17:73414888-73441089(probes 1353636:1353642)	0.723387	0.26951
GBM	Deletion Peak 41	18q22.3	chr18:69048813-71368578(probes 1395636:1395637)	0.330859	0.756641
GBM	Amplification Peak 23	19p13.2	chr19:7304493-7397014(probes 1401341:1401345)	0.0527124	0.188744
GBM	Amplification Peak 22	19p13.3	chr19:827976-981660(probes 1399409:1399418)	0.00948415	0.577839
GBM	Amplification Peak 24	19q12	chr19:30308527-30315269(probes 1409913:1409917)	0.0470429	0.270659
GBM	Deletion Peak 42	19q13.41	chr19:51727323-51741142(probes 1420239:1420245)	0.851267	0.0116555
GBM	Amplification Peak 25	21q21.1	chr21:17581562-17591401(probes 1461855:1461859)	0.330859	0.51381
GBM	Deletion Peak 43	21q22.11	chr21:22104880-46298566(probes 1464743:1480542)	0.105112	0.39295
GBM	Deletion Peak 44	22q13.32	chr22:48969714-49153281(probes 1497717:1497841)	0.0274815	0.0400818
HNSC	Deletion Peak 2	1p13.2	chr1:114929384-115056376(probes 64338:64381)	0.651387	0.362704
HNSC	Deletion Peak 1	1p36.21	chr1:15895529-15918738(probes 6921:6932)	0.651387	0.71591
HNSC	Deletion Peak 3	1q44	chr1:245315599-245868307(probes 128115:128499)	0.0263432	0.0531617
HNSC	Amplification Peak 1	2q11.2	chr2:97518496-97558524(probes 180083:180094)	0.0658951	0.0110608
HNSC	Deletion Peak 4	2q21.2	chr2:133425861-134328694(probes 197878:198450)	0.0173044	0.00661519
HNSC	Deletion Peak 5	2q22.1	chr2:140976294-142894275(probes 202112:203379)	0.905218	0.0339224
HNSC	Amplification Peak 2	2q31.2	chr2:178097667-178114631(probes 224106:224111)	0.730666	0.0339224
HNSC	Deletion Peak 6	2q36.2	chr2:225332836-225453783(probes 250466:250522)	0.18702	0.163823
HNSC	Deletion Peak 8	3p12.1	chr3:84682845-84920597(probes 308734:308843)	0.0929273	1.47476e-06
HNSC	Deletion Peak 7	3p24.1	chr3:30644579-30737294(probes 277327:277423)	0.108247	2.16097e-08
HNSC	Amplification Peak 3	3q26.33	chr3:181641126-181718600(probes 358778:358830)	0.00172841	4.56714e-05
HNSC	Deletion Peak 9	4p15.2	chr4:20727465-21952452(probes 378983:379905)	0.0506394	0.00900752
HNSC	Deletion Peak 10	4q22.1	chr4:91035787-92526033(probes 416866:417664)	0.651387	0.944176
HNSC	Deletion Peak 11	4q35.2	chr4:187505037-187652259(probes 468962:469061)	0.763815	0.0474593
HNSC	Amplification Peak 5	5p12	chr5:43110856-43180570(probes 494675:494710)	0.133833	0.00393508
HNSC	Amplification Peak 4	5p15.33	chr5:1392228-1411844(probes 469796:469802)	0.0173044	0.00155862
HNSC	Deletion Peak 12	5q11.2	chr5:58260298-59787985(probes 500782:501725)	0.000142231	1.06049e-11
HNSC	Deletion Peak 13	5q15	chr5:93485117-93956985(probes 519455:519689)	1.89203e-06	0
HNSC	Deletion Peak 14	5q35.3	chr5:176548569-176731866(probes 568507:568589)	1.04467e-07	0
HNSC	Amplification Peak 6	6p12.1	chr6:54164080-54179039(probes 602410:602418)	0.112913	0.0129765
HNSC	Deletion Peak 15	6p25.3	chr6:1621405-2177023(probes 570745:571115)	0.574654	0.00342893
HNSC	Amplification Peak 7	6q12	chr6:64323834-64386478(probes 605094:605123)	0.45629	0.395092
HNSC	Amplification Peak 8	7p11.2	chr7:55065907-55105319(probes 699141:699183)	0.00256589	4.07223e-05
HNSC	Amplification Peak 9	7q21.3	chr7:92968273-93041547(probes 713781:713827)	0.00124195	0.0129765
HNSC	Deletion Peak 16	7q31.1	chr7:110236682-111354928(probes 722871:723149)	0.0173044	0.0542787
HNSC	Deletion Peak 17	7q36.1	chr7:151826269-152136074(probes 744784:744900)	0.905218	0.899004
HNSC	Amplification Peak 10	8p11.23	chr8:38160044-38250449(probes 770158:770180)	0.0173044	0.10995
HNSC	Deletion Peak 18	8p23.2	chr8:2784419-4854274(probes 748895:750314)	0.45629	0.187583
HNSC	Amplification Peak 11	8q11.21	chr8:49285400-49314823(probes 773579:773587)	0.166834	0.0135557
HNSC	Amplification Peak 12	8q24.21	chr8:128396948-128408115(probes 819425:819434)	0.0588667	0.00325296
HNSC	Amplification Peak 15	9p13.3	chr9:35681201-35737196(probes 850988:851011)	2.6821e-08	1.34679e-05
HNSC	Deletion Peak 20	9p21.3	chr9:21959052-21997722(probes 843150:843162)	0.00532906	1.23458e-05
HNSC	Amplification Peak 14	9p23	chr9:13897755-13987523(probes 836834:836901)	1.13465e-12	1.56689e-13
HNSC	Deletion Peak 19	9p23	chr9:8310705-10619051(probes 834208:835541)	4.15347e-07	2.6901e-08
HNSC	Amplification Peak 13	9p24.1	chr9:5370142-5564747(probes 832899:832932)	1.89324e-11	2.26346e-11
HNSC	Deletion Peak 21	9q21.11	chr9:38747065-71039939(probes 853000:853001)	5.286e-08	0.00061697
HNSC	Amplification Peak 16	9q34.3	chr9:140686023-140737847(probes 897616:897632)	1.45552e-08	0.0001613
HNSC	Deletion Peak 22	9q34.3	chr9:139381926-139456211(probes 897311:897325)	1.19313e-06	0.000252678
HNSC	Deletion Peak 24	10p11.21	chr10:34597962-35128523(probes 921452:921762)	0.651387	0.65668
HNSC	Deletion Peak 23	10p15.3	chr10:1050841-1314217(probes 897931:897932)	0.272929	0.725499
HNSC	Deletion Peak 25	10q23.31	chr10:89617402-89735596(probes 949900:950088)	0.0697602	0.0194508
HNSC	Amplification Peak 17	11p13	chr11:35276724-35294185(probes 1000925:1000936)	0.399759	0.212156
HNSC	Deletion Peak 26	11p15.5	chr11:1-458783(probes 978599:978599)	0.001977	0.0704286
HNSC	Amplification Peak 18	11q13.3	chr11:70076588-70111531(probes 1015383:1015393)	0.903934	0.761512
HNSC	Deletion Peak 27	11q23.1	chr11:111842762-111899918(probes 1040362:1040380)	0.651387	0.733348
HNSC	Amplification Peak 19	12p13.33	chr12:1-922391(probes 1055866:1055877)	0.0402296	0.0200699
HNSC	Amplification Peak 20	12q15	chr12:69574569-69624486(probes 1092749:1092779)	0.728496	0.0969138
HNSC	Deletion Peak 28	12q24.33	chr12:129555580-131078424(probes 1128719:1128971)	0.579272	0.325918
HNSC	Deletion Peak 29	13q12.11	chr13:22238973-22279502(probes 1130980:1130997)	0.0506394	1.09279e-05
HNSC	Deletion Peak 30	13q14.2	chr13:48875753-49060837(probes 1148450:1148676)	0.495695	0.00397254
HNSC	Amplification Peak 21	13q22.1	chr13:73921132-73973541(probes 1160693:1160743)	0.244558	0.608654
HNSC	Amplification Peak 22	13q34	chr13:114087602-114637821(probes 1186294:1186428)	0.730666	0.779306
HNSC	Deletion Peak 31	14q11.2	chr14:21918278-21947856(probes 1187295:1187306)	0.375875	0.94301
HNSC	Deletion Peak 32	14q32.32	chr14:103237589-103379396(probes 1234966:1235044)	0.703602	0.0969138
HNSC	Deletion Peak 33	15q15.1	chr15:41847177-41874950(probes 1244955:1244970)	0.728496	0.325918
HNSC	Amplification Peak 23	15q26.3	chr15:100979067-100988266(probes 1279978:1279978)	0.931594	0.0981888
HNSC	Deletion Peak 34	16q23.3	chr16:82658729-83830499(probes 1317600:1318722)	0.0542054	0.134481
HNSC	Amplification Peak 24	17q12	chr17:37848546-37875908(probes 1336526:1336559)	0.399759	0.0129115
HNSC	Deletion Peak 35	17q25.3	chr17:80786416-80801903(probes 1358225:1358232)	0.759105	0.571256
HNSC	Amplification Peak 25	18p11.31	chr18:3171474-3224539(probes 1359407:1359440)	0.931594	0.00330631
HNSC	Amplification Peak 26	18q11.2	chr18:20875794-20895926(probes 1367619:1367631)	0.770616	0.324475
HNSC	Deletion Peak 36	18q21.2	chr18:48552482-48616860(probes 1384922:1385047)	0.175126	0.0024852
HNSC	Deletion Peak 37	18q23	chr18:77102708-78077248(probes 1400977:1400977)	0.0723372	2.20367e-05
HNSC	Deletion Peak 38	19p13.3	chr19:1204475-1272039(probes 1401148:1401151)	0.00532906	0.000522828
HNSC	Deletion Peak 39	19q13.43	chr19:58498144-58576943(probes 1424716:1424745)	0.45629	0.0678089
HNSC	Amplification Peak 27	20p12.2	chr20:10347419-10396453(probes 1431043:1431074)	0.728496	0.238242
HNSC	Amplification Peak 28	20q11.22	chr20:32474519-32497341(probes 1443079:1443093)	0.777578	0.0339224
HNSC	Deletion Peak 40	21q22.3	chr21:47399376-47436326(probes 1482706:1482708)	0.057349	0.0001613
HNSC	Deletion Peak 41	22q13.31	chr22:47740203-47770502(probes 1498447:1498465)	0.179756	0.188904
KICH	Amplification Peak 1	8q11.23	chr8:51697163-53706162(probes 774978:776150)	0.360963	0.150182
KICH	Amplification Peak 2	15q22.31	chr15:63792487-63907939(probes 1258879:1258935)	0.739851	0.00159467
KIRC	Deletion Peak 2	1p31.1	chr1:71867963-72829346(probes 38952:39426)	0.553473	0.921753
KIRC	Deletion Peak 1	1p36.23	chr1:9005321-9036613(probes 3482:3498)	0.0324514	0.921753
KIRC	Amplification Peak 1	1q24.1	chr1:166574801-166581141(probes 77799:77803)	0.000495057	0.122486
KIRC	Amplification Peak 2	1q32.1	chr1:204822626-204852842(probes 101562:101572)	0.000495057	0.199418
KIRC	Deletion Peak 3	1q43	chr1:241687187-241763833(probes 126059:126115)	0.00449847	0.496928
KIRC	Deletion Peak 4	2q37.3	chr2:242408088-242418361(probes 260499:260500)	0.504105	0.921753
KIRC	Deletion Peak 8	3p11.1	chr3:87247201-89453056(probes 309999:311156)	0.299069	0.224517
KIRC	Deletion Peak 7	3p12.3	chr3:77078289-77701069(probes 304805:305190)	0.446577	0.581914
KIRC	Deletion Peak 6	3p24.3	chr3:21458219-22227367(probes 271909:272147)	0.553473	0.581914
KIRC	Deletion Peak 5	3p25.3	chr3:11593528-11614889(probes 266000:266006)	0.570383	0.581914
KIRC	Deletion Peak 9	3q11.2	chr3:96529883-97477889(probes 312862:313318)	0.842728	0.403334
KIRC	Amplification Peak 3	3q26.32	chr3:178926662-178928057(probes 357296:357301)	0.00449847	0.581914
KIRC	Amplification Peak 4	4q32.1	chr4:159874589-159877863(probes 454676:454680)	0.000330394	0.921753
KIRC	Deletion Peak 10	4q34.3	chr4:181521852-182082855(probes 466518:466521)	9.97909e-06	0.921753
KIRC	Amplification Peak 5	5q35.1	chr5:172709289-172734144(probes 566212:566226)	0.937555	0.610622
KIRC	Deletion Peak 12	6q26	chr6:163833536-164001491(probes 663546:663628)	0.268991	0.0633032
KIRC	Deletion Peak 11	6q26	chr6:161767520-163153207(probes 662426:663036)	0.32453	0.0558294
KIRC	Amplification Peak 6	7q36.3	chr7:157337478-157351754(probes 747738:747745)	0.000159116	0.581914
KIRC	Deletion Peak 13	8p23.2	chr8:2784419-4854274(probes 748954:750379)	0.32453	0.122486
KIRC	Amplification Peak 7	8q24.22	chr8:136017931-136030292(probes 825134:825138)	0.00348914	0.518671
KIRC	Deletion Peak 15	9p21.3	chr9:21959052-21997722(probes 843229:843242)	4.07881e-12	0.187304
KIRC	Deletion Peak 14	9p23	chr9:8310705-10619051(probes 834285:835617)	6.12207e-12	0.091354
KIRC	Amplification Peak 8	10p14	chr10:7096489-7105507(probes 902215:902219)	0.553473	0.581914
KIRC	Deletion Peak 16	10q23.31	chr10:89617402-89735596(probes 949995:950183)	0.222826	0.053223
KIRC	Deletion Peak 17	13q14.2	chr13:48875753-49060837(probes 1148564:1148790)	0.00316487	0.921753
KIRC	Deletion Peak 18	14q31.1	chr14:78865413-80334035(probes 1219591:1220608)	1.689e-05	0.00113582
KIRP	Deletion Peak 1	1p36.31	chr1:6236898-6281666(probes 1966:1981)	1.69884e-05	0.26567
KIRP	Amplification Peak 1	2p23.2	chr2:27990933-28007826(probes 146049:146055)	0.097566	0.552874
KIRP	Amplification Peak 2	2q32.1	chr2:186298225-186912586(probes 228716:228730)	0.274637	0.734581
KIRP	Deletion Peak 2	2q37.3	chr2:241936269-242035145(probes 260250:260303)	0.390819	0.851077
KIRP	Deletion Peak 3	3p22.1	chr3:41286244-42218893(probes 284105:284364)	0.0483139	0.0400537
KIRP	Amplification Peak 3	3q22.3	chr3:138452165-138922688(probes 336644:336806)	0.283956	0.515069
KIRP	Deletion Peak 4	4q34.3	chr4:178646861-178913987(probes 465049:465216)	0.0361146	0.0186447
KIRP	Deletion Peak 5	5p14.2	chr5:23496630-23530061(probes 483451:483460)	0.828897	0.254654
KIRP	Deletion Peak 6	5q15	chr5:93485117-93956985(probes 519533:519767)	0.597985	0.836752
KIRP	Deletion Peak 7	5q35.2	chr5:175081630-175113556(probes 568129:568139)	0.573636	0.14731
KIRP	Deletion Peak 8	6q21	chr6:49801215-167044078(probes 599619:665682)	0.597985	0.090285
KIRP	Deletion Peak 9	6q22.31	chr6:124105198-125149024(probes 638559:639200)	0.597985	0.0775786
KIRP	Amplification Peak 4	7q22.1	chr7:102429231-102826653(probes 718381:718556)	0.00114714	0.0186447
KIRP	Deletion Peak 10	9p21.3	chr9:21959052-21997722(probes 843287:843300)	0.0361146	0.323474
KIRP	Deletion Peak 11	10p11.21	chr10:34397064-35128523(probes 921437:921914)	0.881003	0.0859695
KIRP	Deletion Peak 12	11q22.3	chr11:108338341-108388137(probes 1038332:1038342)	0.540358	0.0186447
KIRP	Deletion Peak 13	11q24.2	chr11:123903026-123910022(probes 1049099:1049100)	0.597985	0.0400537
KIRP	Deletion Peak 14	14q11.2	chr14:21618906-21625153(probes 1187345:1187351)	0.0505611	0.258767
KIRP	Deletion Peak 15	14q32.2	chr14:97256893-97351039(probes 1231471:1231516)	0.0382739	0.090285
KIRP	Deletion Peak 16	15q15.2	chr15:42862270-43014164(probes 1245708:1245774)	0.0361146	0.258767
KIRP	Deletion Peak 17	16q24.1	chr16:83539993-89304887(probes 1318552:1321491)	0.357416	0.00563283
KIRP	Amplification Peak 5	17q25.2	chr17:75218067-75233713(probes 1356253:1356259)	0.393669	0.00171119
KIRP	Amplification Peak 6	19p13.2	chr19:7300056-7344985(probes 1403237:1403241)	0.762775	0.818435
KIRP	Deletion Peak 18	19p13.3	chr19:2149695-2241657(probes 1401567:1401590)	0.82347	0.535672
KIRP	Deletion Peak 19	19q13.42	chr19:55010820-55029446(probes 1423250:1423258)	0.725484	0.14731
KIRP	Deletion Peak 20	21q22.3	chr21:46262692-46298566(probes 1482513:1482534)	0.650941	0.782009
LAML	Amplification Peak 1	1p33	chr1:47517592-47533629(probes 23284:23288)	0.981613	0.332581
LAML	Amplification Peak 2	1q43	chr1:236900104-236901817(probes 122326:122330)	0.370009	0.546304
LAML	Deletion Peak 1	1q43	chr1:236847934-236928682(probes 122264:122350)	0.370009	0.332581
LAML	Deletion Peak 2	3p13	chr3:73040516-73115361(probes 302660:302700)	0.98849	0.743922
LAML	Deletion Peak 3	3q26.31	chr3:174575145-175760559(probes 355294:355683)	0.98849	0.761925
LAML	Deletion Peak 4	5q31.2	chr5:138608037-138620470(probes 544702:544705)	0.98849	0.775903
LAML	Deletion Peak 5	7p12.1	chr7:50655370-50778112(probes 696202:696343)	0.981613	1
LAML	Deletion Peak 6	7q32.3	chr7:131662521-132263594(probes 734087:734426)	0.98849	0.546304
LAML	Deletion Peak 7	7q34	chr7:140761693-141185490(probes 739489:739822)	0.98849	0.546304
LAML	Deletion Peak 8	9p23	chr9:8310705-10619051(probes 834343:835677)	0.789384	0.889846
LAML	Deletion Peak 9	9q21.32	chr9:84527520-88458872(probes 862654:865306)	0.370009	0.332581
LAML	Amplification Peak 3	11q23.3	chr11:118345795-118354342(probes 1045180:1045202)	0.98849	0.332581
LAML	Deletion Peak 10	12p13.2	chr12:11697639-13370862(probes 1061710:1062755)	0.995262	0.88885
LAML	Deletion Peak 11	12q21.33	chr12:91356041-91414107(probes 1105726:1105740)	0.98849	0.546304
LAML	Amplification Peak 4	13q31.3	chr13:90237032-92242911(probes 1170624:1171886)	0.378777	0.332581
LAML	Deletion Peak 12	16q23.1	chr16:77819475-78015441(probes 1313679:1313881)	0.370009	0.654524
LAML	Deletion Peak 13	17p13.2	chr17:3612763-3708033(probes 1322650:1322708)	0.98849	0.546304
LAML	Deletion Peak 14	17q11.2	chr17:29616002-29651479(probes 1332992:1333007)	0.789384	0.88885
LAML	Deletion Peak 15	18p11.21	chr18:12654716-12728656(probes 1365774:1365793)	0.995262	0.889846
LAML	Amplification Peak 5	19p13.2	chr19:9889731-9914752(probes 1404401:1404411)	0.981613	0.88885
LAML	Amplification Peak 6	20q11.21	chr20:29843974-30864278(probes 1442010:1442483)	0.995262	0.546304
LAML	Deletion Peak 16	20q13.13	chr20:49116791-49210155(probes 1453464:1453628)	0.981613	0.623832
LAML	Amplification Peak 7	21q22.2	chr21:39699030-40187749(probes 1478021:1478480)	0.370009	0.88885
LGG	Deletion Peak 2	1p32.3	chr1:51422240-51441997(probes 25343:25347)	7.15622e-19	1.73224e-05
LGG	Deletion Peak 1	1p36.23	chr1:8067429-8090227(probes 3015:3024)	6.56546e-18	0.00390643
LGG	Amplification Peak 1	1q32.1	chr1:204311594-204314218(probes 101142:101142)	0.101193	0.0906046
LGG	Amplification Peak 2	1q43	chr1:241687067-241724921(probes 126050:126082)	0.0192824	0.124122
LGG	Deletion Peak 3	1q43	chr1:241687187-241763833(probes 126051:126107)	0.0192824	0.124122
LGG	Amplification Peak 3	2p24.3	chr2:16226881-16358509(probes 139096:139101)	0.0029198	0.00331743
LGG	Deletion Peak 4	2q37.3	chr2:242471731-243199373(probes 260535:260535)	0.00286746	0.480908
LGG	Deletion Peak 5	3p21.1	chr3:52252241-52447104(probes 289158:289218)	0.238372	0.480908
LGG	Amplification Peak 4	3q26.32	chr3:178025729-178174307(probes 356818:356872)	0.968015	0.0320517
LGG	Deletion Peak 6	3q29	chr3:196365920-197033607(probes 366820:366855)	0.808591	0.227505
LGG	Amplification Peak 5	4q12	chr4:54982228-55104754(probes 396481:396551)	6.08595e-14	1.96729e-07
LGG	Deletion Peak 7	4q34.3	chr4:181521852-182082855(probes 466530:466533)	7.22111e-21	7.89021e-05
LGG	Deletion Peak 8	5p15.33	chr5:1428167-1891820(probes 469864:469865)	0.0277953	4.14059e-05
LGG	Deletion Peak 9	5q34	chr5:167951635-167958132(probes 563186:563188)	0.208596	0.13229
LGG	Deletion Peak 10	6p25.3	chr6:1-1015749(probes 570283:570283)	0.123623	0.981225
LGG	Deletion Peak 11	6q24.3	chr6:146205605-146290786(probes 652089:652155)	0.382482	0.50641
LGG	Amplification Peak 6	7p11.2	chr7:54946820-54971805(probes 699122:699139)	1.78786e-07	1.204e-08
LGG	Deletion Peak 12	7p22.3	chr7:2714336-2760934(probes 667373:667388)	0.000318687	0.00490974
LGG	Amplification Peak 7	7q31.2	chr7:116434470-116589123(probes 725943:726026)	0.00273148	5.6713e-05
LGG	Amplification Peak 8	7q32.3	chr7:130568457-130717722(probes 733265:733375)	0.00930772	0.000915751
LGG	Amplification Peak 9	8q24.13	chr8:123513369-123520761(probes 816142:816146)	0.737968	0.431608
LGG	Deletion Peak 13	8q24.3	chr8:145177994-146364022(probes 829732:829742)	0.922047	0.53504
LGG	Deletion Peak 15	9p21.3	chr9:21959052-21997722(probes 843234:843247)	0.0118231	4.57694e-07
LGG	Deletion Peak 14	9p23	chr9:8310705-10619051(probes 834289:835623)	0.157231	0.327994
LGG	Amplification Peak 10	10p15.3	chr10:1479207-1555733(probes 898155:898207)	1.64846e-12	1.39723e-10
LGG	Deletion Peak 16	10q26.3	chr10:135004075-135068669(probes 978629:978631)	5.85811e-11	0
LGG	Deletion Peak 17	11p15.5	chr11:1403202-1493608(probes 978957:978969)	5.00653e-06	0.0569497
LGG	Amplification Peak 11	11q23.3	chr11:118128446-118190606(probes 1044971:1045007)	5.86885e-07	3.99795e-05
LGG	Deletion Peak 18	12p13.1	chr12:12868305-12880381(probes 1062556:1062558)	0.187007	0.00389355
LGG	Amplification Peak 12	12p13.32	chr12:4023311-4064155(probes 1057514:1057546)	0.110905	0.00190466
LGG	Deletion Peak 19	12q12	chr12:46111619-46129077(probes 1079342:1079344)	0.147887	0.317044
LGG	Amplification Peak 13	12q14.1	chr12:58125439-58162738(probes 1085584:1085604)	0.985126	0.227505
LGG	Deletion Peak 20	13q14.2	chr13:48875753-49060837(probes 1148550:1148776)	0.873006	0.227505
LGG	Deletion Peak 21	13q14.2	chr13:50480352-51627678(probes 1149554:1149557)	0.873006	0.191729
LGG	Amplification Peak 14	13q34	chr13:110288968-110441352(probes 1184111:1184212)	0.5263	0.926621
LGG	Deletion Peak 22	13q34	chr13:114987334-115169878(probes 1186602:1186602)	0.873006	0.421214
LGG	Deletion Peak 23	14q24.3	chr14:74809249-74963445(probes 1216920:1216988)	3.77678e-05	6.66077e-05
LGG	Amplification Peak 15	15q26.3	chr15:98876625-99779897(probes 1279050:1279699)	0.922047	0.317044
LGG	Amplification Peak 16	17q25.1	chr17:73275509-73416784(probes 1355291:1355359)	1.33827e-10	0.00914054
LGG	Deletion Peak 24	18q23	chr18:76823009-78077248(probes 1400975:1401103)	4.98258e-06	0.00501716
LGG	Amplification Peak 18	19p13.2	chr19:7300056-7397014(probes 1403130:1403135)	0.00104753	0.926621
LGG	Amplification Peak 17	19p13.3	chr19:715431-826419(probes 1401178:1401189)	2.71736e-05	0.440626
LGG	Deletion Peak 25	19q13.42	chr19:55958373-56004430(probes 1423537:1423545)	1.90284e-34	5.9794e-10
LGG	Deletion Peak 26	22q13.31	chr22:45276347-45407126(probes 1496958:1497045)	1.17468e-09	1.84989e-06
LGG	Deletion Peak 27	22q13.31	chr22:47740203-47770502(probes 1498580:1498598)	1.27328e-09	3.45973e-06
LIHC	Amplification Peak 1	1p22.3	chr1:85980351-85993803(probes 47285:47288)	0.902811	0.736563
LIHC	Deletion Peak 1	1p36.23	chr1:8067429-8090227(probes 3018:3027)	0.00165388	0.219363
LIHC	Amplification Peak 2	1q22	chr1:155008611-155017925(probes 70251:70254)	0.00840098	0.344174
LIHC	Amplification Peak 3	1q42.3	chr1:235084067-235102975(probes 121280:121290)	0.0117703	0.277138
LIHC	Amplification Peak 4	2p24.1	chr2:20665070-20665791(probes 142229:142231)	0.333025	0.713598
LIHC	Deletion Peak 2	2q22.1	chr2:140976294-142894275(probes 202121:203391)	0.0793783	0.219363
LIHC	Amplification Peak 5	2q31.2	chr2:178151406-178171851(probes 224146:224157)	0.47021	0.812572
LIHC	Deletion Peak 3	2q37.3	chr2:242471731-243199373(probes 260536:260536)	0.316402	0.251667
LIHC	Deletion Peak 4	3p13	chr3:70999879-71298197(probes 301209:301398)	0.0344225	0.0693844
LIHC	Amplification Peak 6	3q26.31	chr3:172270116-172294339(probes 354109:354116)	0.092879	0.267293
LIHC	Deletion Peak 5	4p16.3	chr4:1-1511942(probes 366959:367092)	0.525241	0.567342
LIHC	Amplification Peak 7	4q13.3	chr4:74288045-74313393(probes 406826:406838)	0.137499	0.219363
LIHC	Deletion Peak 6	4q24	chr4:103711435-103753628(probes 423827:423844)	0.366519	0.219363
LIHC	Deletion Peak 7	4q34.3	chr4:181521852-182082855(probes 466529:466532)	0.68138	0.812572
LIHC	Amplification Peak 8	5p15.33	chr5:1288662-1299328(probes 469793:469793)	0.874079	0.278408
LIHC	Amplification Peak 9	5q35.3	chr5:178512137-178516482(probes 569370:569374)	0.767205	0.970276
LIHC	Amplification Peak 11	6p21.1	chr6:43770151-43777698(probes 596108:596108)	0.842777	0.0151839
LIHC	Amplification Peak 10	6p25.2	chr6:2265345-2348507(probes 571229:571262)	0.767205	0.219363
LIHC	Amplification Peak 12	6q12	chr6:64151307-64165246(probes 605077:605082)	0.700669	0.929308
LIHC	Amplification Peak 13	6q12	chr6:67551233-67576136(probes 606871:606907)	0.767205	0.449824
LIHC	Deletion Peak 8	6q16.3	chr6:101844516-102521593(probes 625948:626367)	0.316402	0.812572
LIHC	Deletion Peak 9	6q27	chr6:170100654-170108798(probes 666555:666557)	0.366519	0.970276
LIHC	Amplification Peak 14	7q21.2	chr7:91669809-91949043(probes 713034:713148)	0.725342	0.245993
LIHC	Amplification Peak 15	7q31.2	chr7:116339501-116349015(probes 725791:725805)	0.79104	0.249699
LIHC	Deletion Peak 10	8p23.2	chr8:2784419-4854274(probes 748951:750375)	0.874079	0.00228965
LIHC	Amplification Peak 16	8q11.1	chr8:42933373-47556512(probes 772934:772967)	0.902811	0.496419
LIHC	Amplification Peak 17	8q24.21	chr8:129489704-129523044(probes 820343:820368)	0.0522855	0.713598
LIHC	Deletion Peak 11	9p21.3	chr9:21959052-21997722(probes 843222:843235)	0.842777	0.970276
LIHC	Deletion Peak 12	9q34.2	chr9:136626706-136864934(probes 896207:896354)	0.841072	0.970276
LIHC	Amplification Peak 18	9q34.2	chr9:137131612-137136542(probes 896436:896437)	0.902811	0.751383
LIHC	Amplification Peak 19	10p15.1	chr10:5030268-5042663(probes 900777:900781)	0.101873	0.41729
LIHC	Deletion Peak 13	10q23.31	chr10:89617402-89735596(probes 949981:950168)	0.0254871	0.00619594
LIHC	Deletion Peak 14	10q24.33	chr10:104845925-104956034(probes 958921:958971)	0.0345904	0.0151839
LIHC	Amplification Peak 20	11q13.3	chr11:69388908-69434271(probes 1015114:1015130)	0.993152	0.993152
LIHC	Deletion Peak 15	11q14.1	chr11:83165646-85348794(probes 1023086:1024263)	0.525241	0.812572
LIHC	Deletion Peak 16	11q23.3	chr11:119177505-119197255(probes 1045582:1045583)	0.607163	0.449824
LIHC	Deletion Peak 17	12p12.1	chr12:23674573-24103478(probes 1069160:1069469)	0.0344225	0.0201028
LIHC	Deletion Peak 18	12q24.33	chr12:133061791-133851895(probes 1129915:1129931)	0.525241	0.374119
LIHC	Deletion Peak 19	13q12.11	chr13:19618141-19699289(probes 1130043:1130101)	0.767205	0.381946
LIHC	Deletion Peak 20	13q14.2	chr13:48875753-49060837(probes 1148546:1148772)	0.902811	0.970276
LIHC	Deletion Peak 21	13q22.2	chr13:76333702-76435634(probes 1162482:1162574)	0.985073	0.970276
LIHC	Amplification Peak 21	13q32.3	chr13:100680400-100745542(probes 1177279:1177280)	0.902811	0.703815
LIHC	Deletion Peak 22	14q23.3	chr14:66970921-67652098(probes 1212375:1212585)	0.842777	0.955957
LIHC	Deletion Peak 23	14q32.33	chr14:104308096-104331556(probes 1235619:1235622)	0.915864	0.970276
LIHC	Amplification Peak 22	15q26.3	chr15:100779768-102531392(probes 1280068:1280615)	0.68138	0.970276
LIHC	Amplification Peak 23	16q12.1	chr16:46949903-47064536(probes 1294663:1294710)	0.525241	0.600655
LIHC	Deletion Peak 24	16q23.1	chr16:78129058-79247026(probes 1313841:1314854)	0.767205	0.970276
LIHC	Deletion Peak 25	17p11.2	chr17:15987621-16101233(probes 1329040:1329084)	0.00011413	2.85436e-05
LIHC	Amplification Peak 24	17p11.2	chr17:19455278-19469615(probes 1330432:1330442)	0.0472697	0.219363
LIHC	Amplification Peak 25	17q25.3	chr17:79999812-80004049(probes 1358052:1358052)	0.68138	0.00451619
LIHC	Deletion Peak 26	19p13.3	chr19:3364413-3481613(probes 1401838:1401866)	0.00011413	0.00406
LIHC	Amplification Peak 26	19q13.11	chr19:33868014-33875846(probes 1414076:1414080)	0.00441581	0.00451619
LIHC	Deletion Peak 27	20p12.1	chr20:13965126-16036135(probes 1433701:1434838)	0.0344225	0.812572
LIHC	Amplification Peak 27	20q13.33	chr20:60356410-60456390(probes 1461664:1461709)	0.674399	0.580156
LIHC	Deletion Peak 28	22q13.32	chr22:48932199-48945009(probes 1499624:1499629)	0.874079	0.25354
LUAD	Deletion Peak 2	1p13.1	chr1:116377561-116385466(probes 65284:65288)	0.110522	0.881042
LUAD	Amplification Peak 2	1p22.3	chr1:85980351-85993803(probes 47282:47285)	0.192319	0.581689
LUAD	Amplification Peak 1	1p34.3	chr1:39906660-39982456(probes 19314:19358)	0.0630476	0.980361
LUAD	Deletion Peak 1	1p36.13	chr1:18431502-18705499(probes 8040:8280)	0.143507	0.552968
LUAD	Amplification Peak 3	1q21.3	chr1:150811795-150879927(probes 68141:68160)	0.866135	0.00420707
LUAD	Deletion Peak 3	2q22.1	chr2:140976294-142894275(probes 202115:203386)	0.388118	0.980361
LUAD	Deletion Peak 4	2q37.3	chr2:241936269-242035145(probes 260231:260283)	0.533758	0.884821
LUAD	Deletion Peak 6	3p21.31	chr3:48330125-48360432(probes 287623:287629)	1.85881e-05	2.91045e-06
LUAD	Deletion Peak 5	3p26.3	chr3:1-2212715(probes 260533:260533)	9.76327e-05	3.64333e-05
LUAD	Deletion Peak 7	3q11.1	chr3:90485637-93757694(probes 311458:311464)	0.0365676	0.969189
LUAD	Amplification Peak 4	3q26.2	chr3:169548851-169576374(probes 352586:352601)	0.772354	0.00238756
LUAD	Deletion Peak 8	3q29	chr3:197016801-197037066(probes 366836:366838)	0.126428	0.236475
LUAD	Deletion Peak 9	4p16.3	chr4:1-1203127(probes 366939:367026)	0.481884	0.0655505
LUAD	Amplification Peak 5	4q12	chr4:55473468-55525832(probes 396883:396911)	0.0279182	0.035349
LUAD	Deletion Peak 10	4q22.1	chr4:91035787-92526033(probes 416889:417687)	0.00380017	9.73553e-07
LUAD	Deletion Peak 11	4q35.1	chr4:185744821-186321723(probes 468213:468227)	7.58362e-05	3.50497e-13
LUAD	Amplification Peak 7	5p13.1	chr5:40676886-40823073(probes 493350:493406)	0.0807377	0.00114225
LUAD	Amplification Peak 6	5p15.33	chr5:1288662-1299328(probes 469775:469775)	0.822332	0.00649332
LUAD	Deletion Peak 12	5q11.2	chr5:58260298-59787985(probes 500807:501751)	0.010482	4.69424e-11
LUAD	Deletion Peak 13	5q31.1	chr5:133558221-133756101(probes 541667:541744)	0.110522	2.91323e-13
LUAD	Amplification Peak 8	5q35.1	chr5:171960233-172007678(probes 565822:565855)	0.126428	1.12414e-11
LUAD	Amplification Peak 9	6p21.1	chr6:41892810-42026189(probes 595119:595199)	0.00484791	0.000267386
LUAD	Deletion Peak 14	6q12	chr6:66488843-66503310(probes 606220:606221)	0.00339518	0.00584877
LUAD	Deletion Peak 15	6q22.31	chr6:124105198-125149024(probes 638488:639129)	7.58362e-05	0.0167317
LUAD	Deletion Peak 16	6q26	chr6:161767520-163153207(probes 662397:663007)	0.0124653	0.118026
LUAD	Amplification Peak 11	7p11.2	chr7:55013852-55022237(probes 699127:699133)	0.489244	0.135203
LUAD	Amplification Peak 10	7p21.1	chr7:20209171-20618210(probes 676272:676567)	0.412603	0.4797
LUAD	Amplification Peak 12	7q31.2	chr7:116339425-116341292(probes 725759:725764)	0.071015	0.0505813
LUAD	Deletion Peak 19	8p11.21	chr8:42905999-47463861(probes 772890:772897)	0.676786	0.013795
LUAD	Amplification Peak 14	8p11.21	chr8:42093819-42107104(probes 772430:772433)	0.709249	0.0159038
LUAD	Amplification Peak 13	8p11.23	chr8:37911631-37947085(probes 770074:770080)	0.0593468	0.0655505
LUAD	Deletion Peak 18	8p12	chr8:34989032-35655135(probes 768689:768992)	0.366768	0.0167317
LUAD	Deletion Peak 17	8p23.2	chr8:2784419-4854274(probes 748919:750343)	0.433977	0.00773514
LUAD	Amplification Peak 15	8q11.1	chr8:47968877-48129223(probes 773102:773165)	0.553532	1.02394e-05
LUAD	Deletion Peak 20	8q11.21	chr8:50818655-51708093(probes 774423:774872)	0.650583	0.0001954
LUAD	Amplification Peak 16	8q24.21	chr8:129166548-129174098(probes 820045:820047)	0.0224031	1.54167e-05
LUAD	Deletion Peak 22	9p21.3	chr9:21959052-21997722(probes 843184:843197)	0.00999682	0.0494127
LUAD	Deletion Peak 21	9p23	chr9:8310705-10619051(probes 834241:835573)	0.0279182	0.101166
LUAD	Deletion Peak 23	9q21.11	chr9:38747065-71146532(probes 853035:853115)	7.58362e-05	1.13853e-06
LUAD	Amplification Peak 17	10p15.1	chr10:5059671-5084727(probes 900750:900763)	0.0517851	0.0954739
LUAD	Deletion Peak 24	10p15.3	chr10:1050841-1804578(probes 897967:898300)	0.0279182	0.252748
LUAD	Deletion Peak 25	10q26.3	chr10:135004075-135093385(probes 978578:978588)	0.889704	0.266551
LUAD	Deletion Peak 26	11p15.5	chr11:515932-565839(probes 978654:978656)	0.620839	0.131682
LUAD	Amplification Peak 18	11q13.3	chr11:69435231-69530752(probes 1015096:1015142)	0.858305	4.06304e-05
LUAD	Deletion Peak 27	11q23.2	chr11:114259654-114323417(probes 1042128:1042165)	0.423979	0.252748
LUAD	Deletion Peak 28	11q25	chr11:132283490-132815367(probes 1055022:1055435)	0.411664	0.843413
LUAD	Amplification Peak 19	12p12.1	chr12:25325914-25358714(probes 1070107:1070123)	0.620839	0.0181728
LUAD	Deletion Peak 29	12p13.2	chr12:11795940-12267519(probes 1061641:1062130)	0.14331	0.0208602
LUAD	Deletion Peak 30	12q12	chr12:33519526-39342878(probes 1075483:1075529)	0.0176138	0.00432832
LUAD	Amplification Peak 20	12q14.1	chr12:58157282-58183047(probes 1085551:1085562)	0.071015	0.000443645
LUAD	Amplification Peak 21	12q15	chr12:69228641-69243712(probes 1092551:1092570)	0.114216	0.0158624
LUAD	Deletion Peak 31	12q24.33	chr12:129555580-132418505(probes 1128762:1129772)	0.071015	6.90349e-06
LUAD	Deletion Peak 32	13q12.11	chr13:19618141-19699289(probes 1129992:1130050)	0.194061	0.0130962
LUAD	Deletion Peak 33	13q12.13	chr13:25933488-26595772(probes 1133076:1133542)	0.0790864	0.0143325
LUAD	Deletion Peak 34	13q14.2	chr13:48875753-49060837(probes 1148495:1148721)	0.185511	0.0207701
LUAD	Amplification Peak 22	13q33.3	chr13:108819552-108967410(probes 1182915:1182992)	0.00339518	0.670111
LUAD	Deletion Peak 35	13q34	chr13:114236241-114301161(probes 1186400:1186440)	0.00528235	0.101166
LUAD	Amplification Peak 23	14q13.3	chr14:36669322-36759098(probes 1195206:1195270)	0.300987	0.0490343
LUAD	Deletion Peak 36	14q32.33	chr14:105602620-105654605(probes 1235908:1235910)	0.837762	0.331329
LUAD	Deletion Peak 37	15q11.2	chr15:24328498-24821844(probes 1236471:1236472)	0.00803848	0.249491
LUAD	Amplification Peak 24	16p11.2	chr16:31074926-31083025(probes 1294104:1294106)	0.83964	0.806466
LUAD	Deletion Peak 38	16q23.1	chr16:78129058-79247026(probes 1313772:1314783)	0.122603	0.236475
LUAD	Deletion Peak 40	17p11.2	chr17:18010537-18094431(probes 1329922:1329972)	0.071015	0.103798
LUAD	Deletion Peak 39	17p13.3	chr17:1-987239(probes 1321356:1321356)	0.0305418	0.00773514
LUAD	Amplification Peak 25	17q12	chr17:37881372-37882991(probes 1336618:1336624)	0.21244	0.0158624
LUAD	Amplification Peak 26	17q23.1	chr17:57929590-57955753(probes 1346690:1346699)	0.0136908	0.0498591
LUAD	Amplification Peak 27	18q11.2	chr18:21533222-21570830(probes 1368026:1368038)	0.010482	0.00485879
LUAD	Deletion Peak 41	18q21.32	chr18:57563605-57572798(probes 1390799:1390801)	0.287554	0.670111
LUAD	Deletion Peak 42	18q23	chr18:77107935-78077248(probes 1401029:1401029)	0.289599	0.969189
LUAD	Deletion Peak 44	19p13.2	chr19:11065169-11180278(probes 1404702:1404763)	6.04821e-07	0
LUAD	Deletion Peak 43	19p13.3	chr19:1-293345(probes 1401030:1401031)	4.74208e-08	6.37268e-14
LUAD	Amplification Peak 28	19q12	chr19:30560266-30579154(probes 1411805:1411810)	0.0275553	0.915784
LUAD	Deletion Peak 45	19q13.33	chr19:48470222-48497349(probes 1420723:1420758)	0.731784	0.017669
LUAD	Amplification Peak 29	20p11.21	chr20:22380787-22400096(probes 1439655:1439662)	2.97821e-06	0.00234898
LUAD	Deletion Peak 46	20p13	chr20:849436-900830(probes 1425265:1425298)	2.3052e-06	0.0443166
LUAD	Deletion Peak 47	20q13.12	chr20:44272355-44336841(probes 1450271:1450306)	0.0202809	2.6613e-08
LUAD	Amplification Peak 30	20q13.33	chr20:62188073-63025520(probes 1462272:1462281)	0.0411652	0.00017158
LUAD	Deletion Peak 48	21q11.2	chr21:15856096-15921515(probes 1462572:1462622)	0.840344	0.0137361
LUAD	Amplification Peak 31	22q11.22	chr22:22230212-22290123(probes 1483690:1483713)	0.840344	0.0522327
LUAD	Deletion Peak 49	22q13.32	chr22:48969714-49153281(probes 1499560:1499685)	0.210186	1.17297e-08
LUSC	Deletion Peak 2	1p13.1	chr1:117601620-117645743(probes 66104:66119)	0.00747172	0.419672
LUSC	Deletion Peak 1	1p36.32	chr1:4471734-4487361(probes 691:698)	0.0490649	0.646067
LUSC	Amplification Peak 1	1q21.2	chr1:150096775-150149541(probes 67907:67924)	1.33278e-05	0.000292365
LUSC	Amplification Peak 2	2p16.1	chr2:61122974-61129860(probes 164786:164789)	0.0017098	0.457156
LUSC	Deletion Peak 3	2p25.3	chr2:686676-1917715(probes 129347:129348)	0.000257134	0.363417
LUSC	Deletion Peak 4	2q22.1	chr2:140976294-142894275(probes 202087:203353)	0.807892	0.0346627
LUSC	Amplification Peak 3	2q31.2	chr2:178097667-178103228(probes 224079:224079)	0.411834	0.394047
LUSC	Deletion Peak 5	2q37.1	chr2:233604893-233658787(probes 255057:255058)	0.0561955	0.601723
LUSC	Amplification Peak 4	3p11.1	chr3:90115016-90139636(probes 311332:311337)	0.74878	0.000979925
LUSC	Deletion Peak 8	3p12.3	chr3:78644877-79072066(probes 305638:305871)	0.220963	1.42794e-05
LUSC	Deletion Peak 7	3p13	chr3:70999879-71635142(probes 301151:301537)	0.0842173	9.48948e-07
LUSC	Deletion Peak 6	3p25.3	chr3:11593528-11686607(probes 265949:266019)	0.0223422	5.34749e-07
LUSC	Deletion Peak 9	3q11.1	chr3:90485637-93757694(probes 311410:311416)	0.647701	0.989332
LUSC	Amplification Peak 5	3q26.33	chr3:182241913-182275810(probes 359034:359059)	0.0229403	0.0230624
LUSC	Deletion Peak 10	4p15.2	chr4:20727465-21952452(probes 378939:379862)	0.512447	0.000220552
LUSC	Amplification Peak 6	4q12	chr4:56300239-56354086(probes 397496:397528)	0.357254	0.76415
LUSC	Deletion Peak 11	4q22.1	chr4:91035787-92526033(probes 416826:417623)	0.36575	0.249595
LUSC	Deletion Peak 12	4q32.3	chr4:164441836-165307933(probes 457257:457755)	0.470278	0.00336946
LUSC	Deletion Peak 13	4q35.2	chr4:187505037-187652259(probes 468913:469012)	0.850564	0.000351695
LUSC	Amplification Peak 8	5p12	chr5:45148267-45152857(probes 495506:495506)	0.399114	0.000979925
LUSC	Amplification Peak 7	5p15.33	chr5:1-964249(probes 469644:469665)	0.220963	0.0163014
LUSC	Deletion Peak 14	5q11.2	chr5:58260298-59787985(probes 500722:501665)	0.209575	4.68603e-11
LUSC	Amplification Peak 9	6p12.1	chr6:54889982-54891936(probes 602790:602790)	0.106589	0.249595
LUSC	Deletion Peak 15	6p25.3	chr6:1621405-2177023(probes 570684:571054)	0.217066	0.0490529
LUSC	Amplification Peak 10	6q12	chr6:64925612-64983101(probes 605315:605323)	0.191874	0.800846
LUSC	Deletion Peak 16	6q22.31	chr6:124105198-125149024(probes 638393:639033)	0.027582	0.0163014
LUSC	Deletion Peak 17	6q26	chr6:161767520-163153207(probes 662301:662911)	0.0967097	0.0674536
LUSC	Amplification Peak 11	7p11.2	chr7:55221656-55321345(probes 699315:699399)	0.220963	0.655069
LUSC	Deletion Peak 18	7q11.22	chr7:69054978-70260048(probes 702448:703163)	0.0490649	0.800846
LUSC	Amplification Peak 12	7q21.2	chr7:92334537-92385629(probes 713275:713328)	0.0100893	0.218039
LUSC	Deletion Peak 19	7q36.3	chr7:158304963-158337967(probes 747993:747994)	0.344537	0.899959
LUSC	Amplification Peak 13	8p11.23	chr8:38171487-38188400(probes 770064:770065)	0.275998	0.000676702
LUSC	Deletion Peak 20	8p23.2	chr8:2784419-4854274(probes 748800:750218)	0.779502	0.000349171
LUSC	Amplification Peak 14	8q24.21	chr8:128343453-128364270(probes 819285:819294)	0.983643	0.000349171
LUSC	Amplification Peak 15	9p13.3	chr9:35344214-35412750(probes 850719:850744)	0.0967097	0.00182374
LUSC	Deletion Peak 22	9p21.3	chr9:21959052-21997722(probes 843035:843047)	0.88323	0.000134559
LUSC	Deletion Peak 21	9p23	chr9:8310705-10619051(probes 834100:835431)	0.0820537	9.50583e-06
LUSC	Deletion Peak 23	9q21.11	chr9:38747065-71146532(probes 852884:852964)	0.000257134	1.09164e-06
LUSC	Deletion Peak 25	10p15.1	chr10:5027718-5062408(probes 900573:900591)	0.275998	0.169261
LUSC	Deletion Peak 24	10p15.3	chr10:1-742144(probes 897581:897667)	0.533057	0.989332
LUSC	Deletion Peak 26	10q23.31	chr10:89617402-89735596(probes 949773:949961)	0.933195	0.0360714
LUSC	Deletion Peak 27	11p15.5	chr11:838111-881190(probes 978548:978551)	0.866742	0.000979925
LUSC	Amplification Peak 16	11q13.3	chr11:69897363-69903066(probes 1015150:1015151)	0.741647	0.00444584
LUSC	Deletion Peak 28	11q22.1	chr11:98886288-100183325(probes 1032199:1033149)	0.0223422	0.424614
LUSC	Deletion Peak 29	11q25	chr11:133796323-134022022(probes 1055651:1055673)	0.123644	0.441655
LUSC	Amplification Peak 17	12p13.33	chr12:1-964505(probes 1055737:1055754)	0.0472288	0.916546
LUSC	Amplification Peak 18	12q15	chr12:69787708-69864169(probes 1092744:1092799)	0.220963	0.800846
LUSC	Deletion Peak 30	12q24.31	chr12:121199708-121346570(probes 1124197:1124295)	0.275998	0.742864
LUSC	Deletion Peak 31	13q12.11	chr13:19618141-19699289(probes 1129811:1129869)	0.36575	0.000143163
LUSC	Deletion Peak 32	13q14.2	chr13:48875753-49060837(probes 1148311:1148535)	0.717463	5.64114e-05
LUSC	Amplification Peak 19	13q34	chr13:114040340-114056467(probes 1186131:1186135)	0.217066	0.0213201
LUSC	Deletion Peak 33	14q11.2	chr14:21618906-21625153(probes 1187007:1187013)	0.478728	0.601723
LUSC	Amplification Peak 20	14q13.3	chr14:37070995-37151483(probes 1195314:1195381)	0.592588	0.249595
LUSC	Deletion Peak 34	15q12	chr15:26145888-26306390(probes 1237141:1237247)	0.761348	0.779809
LUSC	Deletion Peak 35	15q21.1	chr15:45001788-45013397(probes 1246177:1246186)	0.807892	0.419672
LUSC	Amplification Peak 21	15q26.3	chr15:100979067-101082062(probes 1279811:1279813)	0.634007	0.249595
LUSC	Deletion Peak 36	16p13.3	chr16:3773626-3933344(probes 1281252:1281354)	0.807005	0.249595
LUSC	Deletion Peak 37	16q23.1	chr16:78129058-79247026(probes 1313554:1314567)	0.88323	0.249595
LUSC	Deletion Peak 38	17q11.2	chr17:29419706-29708443(probes 1332529:1332648)	0.000416674	0.50123
LUSC	Amplification Peak 22	17q25.1	chr17:71267376-71287159(probes 1354381:1354384)	0.000257134	0.288049
LUSC	Deletion Peak 39	17q25.3	chr17:80913669-81195210(probes 1358140:1358140)	0.000257134	0.800846
LUSC	Amplification Peak 23	18p11.32	chr18:363255-893521(probes 1358180:1358183)	0.29267	0.0765273
LUSC	Amplification Peak 24	18q11.2	chr18:23985739-24004649(probes 1369436:1369439)	0.983643	0.249595
LUSC	Deletion Peak 40	18q23	chr18:77102708-78077248(probes 1400811:1400811)	0.0223422	0.646067
LUSC	Deletion Peak 41	19p13.3	chr19:1-293345(probes 1400812:1400813)	0.00759063	0.0325068
LUSC	Amplification Peak 25	19q12	chr19:30333759-30348145(probes 1411445:1411451)	0.084944	0.394047
LUSC	Amplification Peak 26	19q13.2	chr19:38722993-38839091(probes 1416470:1416517)	0.36575	0.394047
LUSC	Deletion Peak 42	19q13.32	chr19:47421324-47515512(probes 1420112:1420140)	0.866742	0.104888
LUSC	Amplification Peak 27	20p12.2	chr20:11308263-11331893(probes 1431634:1431648)	0.478728	0.218039
LUSC	Amplification Peak 28	20q11.21	chr20:30195802-30221421(probes 1441773:1441778)	0.0765632	0.548203
LUSC	Deletion Peak 43	21q11.2	chr21:1-15377835(probes 1462059:1462060)	0.084944	0.00511114
LUSC	Deletion Peak 44	21q22.3	chr21:43217538-43303120(probes 1480488:1480530)	0.0765632	0.00403494
LUSC	Deletion Peak 45	22q11.21	chr22:18215084-18262300(probes 1483108:1483131)	0.273454	0.0213201
LUSC	Amplification Peak 29	22q11.21	chr22:22100719-22103422(probes 1483402:1483403)	0.331622	0.0160499
LUSC	Deletion Peak 46	22q13.32	chr22:49330724-51304566(probes 1499568:1499568)	0.0610746	0.288049
PRAD	Deletion Peak 1	1p31.3	chr1:65043599-65058367(probes 34499:34500)	0.0963273	0.091661
PRAD	Amplification Peak 1	1q21.3	chr1:150667114-150678056(probes 68089:68099)	0.825744	0.630205
PRAD	Deletion Peak 2	1q23.1	chr1:157474713-157527962(probes 71427:71467)	0.490557	0.149959
PRAD	Deletion Peak 3	1q42.2	chr1:233759639-233762900(probes 120238:120241)	0.810041	0.27213
PRAD	Deletion Peak 4	2p22.1	chr2:40338276-40742283(probes 152614:152928)	0.143315	0.44217
PRAD	Deletion Peak 5	2q22.1	chr2:138378389-139072121(probes 201065:201066)	0.00046939	0.000112879
PRAD	Deletion Peak 6	2q22.3	chr2:147342820-147355277(probes 205834:205837)	0.0557519	0.00631917
PRAD	Deletion Peak 7	3p13	chr3:72422132-72501993(probes 302236:302287)	0.61069	1.00159e-07
PRAD	Amplification Peak 2	3q22.1	chr3:129129154-129330599(probes 331416:331515)	0.318596	3.43452e-06
PRAD	Amplification Peak 3	3q26.2	chr3:169634917-169766423(probes 352661:352745)	0.745674	1.64204e-06
PRAD	Deletion Peak 8	3q29	chr3:196365920-197033607(probes 366812:366847)	0.318596	2.88102e-06
PRAD	Amplification Peak 4	4p16.3	chr4:1677883-1816689(probes 367123:367180)	0.810041	0.495236
PRAD	Amplification Peak 5	4q13.3	chr4:73893238-74218183(probes 406654:406780)	0.247516	0.199448
PRAD	Deletion Peak 9	4q28.2	chr4:129729388-129938168(probes 438313:438331)	0.955562	0.13134
PRAD	Deletion Peak 10	5q11.2	chr5:55229578-55297585(probes 498754:498783)	0.115285	0.118717
PRAD	Deletion Peak 11	5q21.1	chr5:98183351-98270263(probes 522079:522128)	0.345089	1.26529e-05
PRAD	Amplification Peak 6	5q35.3	chr5:179508183-179670270(probes 569919:570000)	0.977395	0.686673
PRAD	Deletion Peak 12	6q14.3	chr6:87855231-87974366(probes 618214:618273)	1.87721e-05	7.092e-09
PRAD	Amplification Peak 7	7p15.3	chr7:24979404-25055547(probes 679782:679842)	0.00229585	1.15015e-06
PRAD	Deletion Peak 14	8p11.21	chr8:41783170-41924274(probes 772304:772366)	0.128905	0.317383
PRAD	Amplification Peak 8	8p11.23	chr8:37342909-37561346(probes 769887:770002)	0.156775	0.193292
PRAD	Deletion Peak 13	8p21.3	chr8:22495031-22555581(probes 760592:760618)	9.70646e-06	0.0226584
PRAD	Amplification Peak 9	8q24.21	chr8:128029174-128146049(probes 819252:819325)	1.61727e-05	1.62391e-10
PRAD	Deletion Peak 15	9p23	chr9:8310705-10619051(probes 834281:835615)	0.285507	0.596879
PRAD	Amplification Peak 10	9q34.3	chr9:140012772-140708767(probes 897545:897712)	0.143315	0.0638998
PRAD	Deletion Peak 16	10q23.31	chr10:89617402-89735596(probes 949992:950179)	0.706153	0.766597
PRAD	Amplification Peak 11	11q13.3	chr11:69406626-69623386(probes 1015135:1015249)	0.366689	0.343393
PRAD	Deletion Peak 17	11q23.2	chr11:113843000-113861748(probes 1041831:1041841)	0.354994	0.892446
PRAD	Deletion Peak 18	12p13.1	chr12:12868453-12952430(probes 1062560:1062598)	0.711034	0.676035
PRAD	Deletion Peak 19	12q24.31	chr12:124802639-125054934(probes 1126075:1126182)	0.226998	0.295469
PRAD	Amplification Peak 12	12q24.32	chr12:126565496-126609544(probes 1127307:1127350)	0.211295	0.386269
PRAD	Deletion Peak 20	13q14.12	chr13:45763439-45781335(probes 1146526:1146534)	9.70646e-06	0.00202423
PRAD	Deletion Peak 21	13q22.1	chr13:73630621-73652303(probes 1160574:1160580)	0.00799376	0.0438899
PRAD	Amplification Peak 13	14q21.1	chr14:38009299-38046757(probes 1196209:1196226)	0.0785781	0.000186652
PRAD	Amplification Peak 14	15q11.2	chr15:24234341-24801721(probes 1236476:1236540)	0.918386	2.80328e-05
PRAD	Deletion Peak 22	15q21.3	chr15:57175450-57219891(probes 1253942:1253961)	0.0073564	1.09552e-06
PRAD	Deletion Peak 23	16q22.3	chr16:72807414-73090102(probes 1310277:1310446)	1.61727e-05	0.000233404
PRAD	Deletion Peak 24	16q23.3	chr16:84176560-84940015(probes 1318995:1318998)	1.99121e-05	3.72035e-05
PRAD	Deletion Peak 25	17p13.1	chr17:7549682-7583153(probes 1324581:1324584)	0.000875376	0.242733
PRAD	Deletion Peak 26	17q21.31	chr17:42259399-42281281(probes 1338780:1338785)	0.00281893	0.479304
PRAD	Deletion Peak 27	18q22.1	chr18:66381559-66724689(probes 1395797:1396023)	0.189549	0.241302
PRAD	Deletion Peak 28	19q13.2	chr19:42736098-42800619(probes 1418544:1418555)	0.0499067	0.11786
PRAD	Amplification Peak 15	19q13.43	chr19:56441338-56992614(probes 1423807:1424044)	0.396889	0.343393
PRAD	Amplification Peak 16	20q13.31	chr20:55555239-56107218(probes 1458032:1458432)	0.093743	0.792869
PRAD	Deletion Peak 29	21q22.2	chr21:39750262-40044273(probes 1477972:1478328)	0.00771309	0.00891626
PRAD	Deletion Peak 30	21q22.3	chr21:42832639-42883170(probes 1480476:1480602)	0.189549	1.14105e-05
SKCM	Amplification Peak 1	1p12	chr1:120466755-120521759(probes 67790:67824)	0.937605	0.196104
SKCM	Deletion Peak 2	1p22.1	chr1:93306288-93342860(probes 51768:51783)	0.937605	0.506849
SKCM	Deletion Peak 1	1p36.31	chr1:5619360-6281666(probes 1560:1981)	0.937605	0.973415
SKCM	Amplification Peak 2	1q21.3	chr1:154816703-154843346(probes 70168:70184)	0.937605	0.552324
SKCM	Amplification Peak 3	1q44	chr1:246134369-246142619(probes 128732:128734)	0.937605	0.365249
SKCM	Deletion Peak 3	2q37.3	chr2:241889903-241909926(probes 260234:260237)	0.937605	0.945617
SKCM	Amplification Peak 4	3p13	chr3:69935855-69936892(probes 300537:300539)	0.94154	0.202718
SKCM	Deletion Peak 4	3p24.3	chr3:21458219-22227367(probes 271916:272154)	0.937605	0.945617
SKCM	Deletion Peak 5	3q23	chr3:141194981-141333247(probes 338396:338445)	0.432342	0.947978
SKCM	Amplification Peak 5	4q12	chr4:55751072-55760947(probes 397267:397272)	0.937605	0.973415
SKCM	Deletion Peak 6	4q34.3	chr4:181521852-182082855(probes 466548:466551)	0.937605	0.973415
SKCM	Deletion Peak 7	5p15.31	chr5:8456711-8465019(probes 475149:475158)	0.747645	0.945617
SKCM	Amplification Peak 6	5p15.33	chr5:1288662-1299328(probes 469814:469814)	0.937605	0.945617
SKCM	Deletion Peak 8	5q11.2	chr5:58260298-59787985(probes 500842:501786)	0.0691267	0.000558062
SKCM	Deletion Peak 9	5q31.3	chr5:140930163-141022847(probes 545566:545592)	0.0628673	5.71422e-09
SKCM	Amplification Peak 7	5q35.3	chr5:178217569-178303310(probes 569212:569258)	0.00497672	2.71351e-07
SKCM	Amplification Peak 8	6p24.3	chr6:8118675-8139850(probes 575545:575551)	0.362349	0.334178
SKCM	Amplification Peak 9	6q12	chr6:64186751-64303209(probes 605097:605143)	0.94154	0.0290756
SKCM	Deletion Peak 10	6q22.31	chr6:124105198-125149024(probes 638528:639168)	0.94154	0.000917244
SKCM	Deletion Peak 11	6q26	chr6:161767520-163153207(probes 662440:663049)	0.996268	0.00741052
SKCM	Amplification Peak 10	7p22.1	chr7:6288870-6352276(probes 668882:668901)	0.94154	0.152707
SKCM	Amplification Peak 11	7q34	chr7:140594086-140666819(probes 739348:739396)	0.94154	0.00530613
SKCM	Deletion Peak 12	8p23.3	chr8:1-617884(probes 748180:748180)	0.996268	0.947978
SKCM	Amplification Peak 12	8q11.21	chr8:52102659-52218175(probes 775159:775219)	0.937605	0.947978
SKCM	Amplification Peak 13	8q24.21	chr8:128653002-128809606(probes 819713:819832)	0.446347	0.196104
SKCM	Deletion Peak 14	9p21.3	chr9:21959052-21997722(probes 843243:843256)	0.937605	4.87726e-07
SKCM	Deletion Peak 13	9p23	chr9:8310705-10619051(probes 834297:835631)	0.937605	2.40645e-05
SKCM	Deletion Peak 15	10p15.3	chr10:1-742144(probes 897799:897886)	0.432342	0.237008
SKCM	Deletion Peak 16	10q23.31	chr10:89617402-89735596(probes 949999:950186)	0.747645	0.000175625
SKCM	Deletion Peak 17	10q26.3	chr10:135004075-135093385(probes 978634:978644)	0.288366	9.61492e-05
SKCM	Deletion Peak 18	11p11.2	chr11:47995300-48161972(probes 1008572:1008656)	0.937605	0.945617
SKCM	Amplification Peak 14	11q13.3	chr11:69382744-69475861(probes 1015122:1015172)	0.937605	0.945617
SKCM	Amplification Peak 15	11q13.4	chr11:71794682-71946939(probes 1016419:1016467)	0.937605	0.237008
SKCM	Deletion Peak 19	11q23.3	chr11:119505426-119605479(probes 1045802:1045842)	0.747645	0.365249
SKCM	Amplification Peak 16	12q14.1	chr12:58138772-58145710(probes 1085595:1085601)	0.94154	0.742348
SKCM	Amplification Peak 17	12q15	chr12:69223001-69290188(probes 1092601:1092662)	0.94154	0.945617
SKCM	Deletion Peak 20	12q23.3	chr12:103976914-104163845(probes 1113789:1113950)	0.432342	0.947978
SKCM	Deletion Peak 21	13q12.11	chr13:19618141-19699289(probes 1130056:1130113)	0.194805	0.945617
SKCM	Amplification Peak 18	13q12.3	chr13:30855552-30976844(probes 1136731:1136807)	0.0360375	0.973415
SKCM	Deletion Peak 22	13q34	chr13:114987334-115169878(probes 1186613:1186613)	0.432342	0.947978
SKCM	Deletion Peak 23	14q23.3	chr14:66970921-67652098(probes 1212386:1212596)	0.980378	0.945617
SKCM	Deletion Peak 24	14q32.2	chr14:99632991-99751587(probes 1233170:1233236)	0.937605	0.973415
SKCM	Deletion Peak 25	15q13.3	chr15:33044592-33361732(probes 1239420:1239685)	0.937605	0.947978
SKCM	Deletion Peak 26	15q14	chr15:38538826-38656253(probes 1243121:1243186)	0.446347	0.945617
SKCM	Deletion Peak 27	15q15.2	chr15:42862270-43014164(probes 1245629:1245695)	0.583653	0.973415
SKCM	Amplification Peak 19	15q26.2	chr15:96967336-97098673(probes 1277830:1277904)	0.94154	0.973415
SKCM	Deletion Peak 28	16p13.3	chr16:6066397-7771745(probes 1282934:1283795)	0.937605	0.945617
SKCM	Deletion Peak 29	16q12.1	chr16:48114144-48186372(probes 1295164:1295205)	0.937605	0.947978
SKCM	Deletion Peak 30	16q24.3	chr16:89378665-90354753(probes 1321441:1321441)	0.937605	0.945617
SKCM	Amplification Peak 20	17q25.3	chr17:78530908-78541159(probes 1357629:1357637)	0.747645	0.652827
SKCM	Amplification Peak 21	19p13.2	chr19:7304493-7397014(probes 1403152:1403156)	0.0126012	0.042675
SKCM	Deletion Peak 31	19p13.3	chr19:1107036-1186532(probes 1401274:1401289)	0.229637	0.231476
SKCM	Amplification Peak 22	20q13.33	chr20:61970177-63025520(probes 1462324:1462383)	0.980378	0.742348
SKCM	Amplification Peak 23	22q13.2	chr22:41539943-41597533(probes 1494676:1494795)	0.747645	0.178895
STAD	Deletion Peak 2	1p13.2	chr1:113736309-113749663(probes 63628:63634)	0.307324	0.0528224
STAD	Deletion Peak 1	1p36.11	chr1:27014116-27127934(probes 12737:12762)	0.176678	0.873385
STAD	Amplification Peak 1	1p36.22	chr1:10874153-11022185(probes 4294:4366)	0.873643	0.0528224
STAD	Amplification Peak 2	1q21.3	chr1:150598557-150628279(probes 68039:68050)	0.00309952	2.39091e-09
STAD	Amplification Peak 3	1q42.3	chr1:235076165-235084065(probes 121271:121278)	0.0275436	4.01044e-06
STAD	Deletion Peak 3	1q44	chr1:245315599-245868307(probes 128119:128503)	0.241729	0.0159282
STAD	Deletion Peak 4	2q32.1	chr2:187453354-187553419(probes 229009:229063)	0.299848	0.889325
STAD	Deletion Peak 5	2q37.2	chr2:236401743-236766331(probes 256989:257216)	0.0275436	0.0260231
STAD	Deletion Peak 7	3p14.2	chr3:59701447-61238217(probes 293950:294151)	0.964403	0.0128328
STAD	Deletion Peak 6	3p26.1	chr3:3911711-4396190(probes 261636:261637)	0.820677	0.241016
STAD	Deletion Peak 8	3q26.31	chr3:174575145-175760559(probes 355267:355656)	0.873643	0.919533
STAD	Amplification Peak 4	3q27.1	chr3:184437481-184459875(probes 359824:359835)	0.873643	0.800521
STAD	Deletion Peak 9	4p16.3	chr4:2054749-2081020(probes 367263:367264)	0.104625	0.966508
STAD	Deletion Peak 10	4q22.1	chr4:91035787-92526033(probes 416899:417696)	0.283233	0.0954691
STAD	Deletion Peak 11	4q34.3	chr4:183087331-183091269(probes 467336:467337)	0.00272585	0.0407713
STAD	Amplification Peak 6	5p13.1	chr5:41599450-42008386(probes 493938:494132)	0.0179101	0.298116
STAD	Amplification Peak 5	5p15.33	chr5:1-1287539(probes 469731:469780)	0.0114216	0.205009
STAD	Deletion Peak 12	5q11.2	chr5:58260298-59787985(probes 500819:501761)	0.0275436	1.16043e-06
STAD	Deletion Peak 13	5q23.2	chr5:122842885-122957481(probes 535410:535463)	0.136676	4.01044e-06
STAD	Amplification Peak 7	6p21.1	chr6:43657330-43675496(probes 596035:596035)	0.0638222	0.000107809
STAD	Deletion Peak 14	6p25.3	chr6:1621405-2252425(probes 570777:571194)	0.820677	0.684457
STAD	Amplification Peak 8	6q12	chr6:64058898-64157078(probes 604998:605057)	0.334401	0.0636516
STAD	Deletion Peak 15	6q14.1	chr6:80814803-81057236(probes 614314:614387)	0.755746	0.821839
STAD	Amplification Peak 9	6q21	chr6:107120531-107169466(probes 628977:629012)	0.873643	0.800521
STAD	Deletion Peak 16	6q26	chr6:161767520-163153207(probes 662408:663017)	0.941821	0.234156
STAD	Amplification Peak 11	7p11.2	chr7:55077294-55099835(probes 699181:699207)	0.571946	0.0115059
STAD	Amplification Peak 10	7p22.1	chr7:5210568-5292758(probes 668511:668548)	0.716963	0.00367541
STAD	Amplification Peak 12	7q21.2	chr7:92341869-92391769(probes 713399:713453)	0.820677	0.0627143
STAD	Deletion Peak 17	7q31.1	chr7:110236682-111354928(probes 722900:723179)	0.873643	0.290836
STAD	Deletion Peak 18	7q36.3	chr7:157327529-158385117(probes 747705:748136)	0.145605	0.646648
STAD	Amplification Peak 13	8p23.1	chr8:11547972-11638877(probes 753145:753201)	0.0179101	0.632541
STAD	Deletion Peak 19	8p23.2	chr8:2784419-4854274(probes 748924:750349)	0.00532285	0.800521
STAD	Amplification Peak 14	8q24.21	chr8:128714854-128723748(probes 819729:819736)	0.336673	5.93537e-09
STAD	Amplification Peak 16	9p13.3	chr9:35837232-36074178(probes 851096:851242)	0.0179101	0.184714
STAD	Deletion Peak 21	9p21.3	chr9:21959052-21997722(probes 843192:843205)	2.26688e-05	0.00441117
STAD	Deletion Peak 20	9p23	chr9:8310705-10619051(probes 834247:835580)	0.00307275	0.00571923
STAD	Amplification Peak 15	9p24.1	chr9:5423104-5603333(probes 832971:832997)	2.63431e-05	0.00010963
STAD	Deletion Peak 22	9q21.11	chr9:38747065-71146532(probes 853047:853128)	0.136676	0.919533
STAD	Amplification Peak 17	9q34.3	chr9:139961867-140034839(probes 897488:897505)	0.523732	0.95787
STAD	Amplification Peak 18	10p11.22	chr10:32159996-32294719(probes 919871:919944)	0.308212	0.295973
STAD	Amplification Peak 19	10q22.2	chr10:77076532-77137124(probes 941760:941794)	0.283879	0.0709595
STAD	Deletion Peak 23	10q22.3	chr10:77541043-78318571(probes 942047:942631)	0.716963	0.0627143
STAD	Deletion Peak 24	10q23.31	chr10:89577212-89611620(probes 949921:949941)	0.147341	0.00186226
STAD	Amplification Peak 20	10q26.13	chr10:123240320-123320488(probes 971405:971558)	0.623443	0.477349
STAD	Amplification Peak 21	11p13	chr11:35244059-35256937(probes 1000934:1000942)	0.434411	0.0407713
STAD	Deletion Peak 25	11p15.4	chr11:2958283-3021235(probes 979450:979487)	0.308212	0.00638741
STAD	Amplification Peak 22	11q13.3	chr11:69512468-69531424(probes 1015138:1015143)	0.283233	0.966508
STAD	Deletion Peak 26	11q23.2	chr11:113843000-113861748(probes 1041779:1041789)	0.571946	0.919533
STAD	Amplification Peak 23	12p12.1	chr12:25386735-25402207(probes 1070204:1070238)	0.517934	0.821839
STAD	Deletion Peak 27	12p13.1	chr12:12913904-12922322(probes 1062533:1062534)	0.873643	0.966508
STAD	Amplification Peak 24	12q15	chr12:69542293-69554877(probes 1092771:1092781)	0.941821	0.684457
STAD	Deletion Peak 28	13q12.11	chr13:19916814-19922242(probes 1130183:1130184)	0.820677	0.705432
STAD	Amplification Peak 25	13q12.3	chr13:31921923-31994158(probes 1137393:1137440)	0.23971	0.187657
STAD	Amplification Peak 26	13q22.1	chr13:73804862-73814509(probes 1160648:1160654)	0.276045	0.0265889
STAD	Deletion Peak 29	14q12	chr14:24674071-24684792(probes 1188130:1188132)	0.204745	0.966508
STAD	Deletion Peak 30	14q32.33	chr14:105850046-105951147(probes 1235978:1235998)	0.94375	0.926932
STAD	Deletion Peak 31	15q15.1	chr15:41598449-41635135(probes 1244913:1244921)	0.136676	0.557098
STAD	Amplification Peak 27	15q26.1	chr15:91064911-91147181(probes 1273891:1273933)	0.343667	0.573794
STAD	Deletion Peak 32	16p13.3	chr16:6066397-7771745(probes 1282857:1283718)	0.873643	0.0878569
STAD	Deletion Peak 33	16q23.1	chr16:78129058-79247026(probes 1313778:1314788)	0.941821	0.0149511
STAD	Deletion Peak 34	17p12	chr17:11921739-12048275(probes 1327301:1327366)	0.0430494	0.0043667
STAD	Amplification Peak 28	17q12	chr17:37855835-37861422(probes 1336580:1336580)	0.23971	0.0636516
STAD	Deletion Peak 35	17q24.3	chr17:70396116-70595192(probes 1353934:1354055)	0.873643	0.646648
STAD	Amplification Peak 29	18q11.2	chr18:19619694-19676354(probes 1366966:1366986)	0.0179101	0.00512867
STAD	Deletion Peak 36	18q21.2	chr18:48552482-48616860(probes 1384979:1385104)	0.931998	0.608193
STAD	Amplification Peak 30	19p13.2	chr19:7300056-7397014(probes 1403062:1403067)	0.000125601	2.85945e-11
STAD	Deletion Peak 37	19p13.3	chr19:4268403-4306834(probes 1401986:1401992)	3.20284e-06	1.73195e-14
STAD	Amplification Peak 31	19q12	chr19:30306821-30308223(probes 1411633:1411641)	8.14436e-05	0.0995634
STAD	Deletion Peak 38	19q13.11	chr19:33368987-33470844(probes 1413715:1413783)	0.99004	0.0265889
STAD	Deletion Peak 39	20p12.1	chr20:13965126-16036135(probes 1433626:1434761)	0.941821	0.0202808
STAD	Amplification Peak 32	20q13.2	chr20:52336576-52375140(probes 1455523:1455553)	0.00343633	1.13697e-07
STAD	Deletion Peak 40	21q11.2	chr21:15474707-15580753(probes 1462327:1462374)	0.136676	0.0629939
STAD	Deletion Peak 41	21q22.13	chr21:38787418-38888257(probes 1477166:1477230)	0.271742	0.0150873
STAD	Deletion Peak 42	22q13.31	chr22:47740203-47770502(probes 1498506:1498524)	0.136676	0.00213107
THCA	Deletion Peak 1	1q24.2	chr1:168051267-168117596(probes 78870:78903)	0.284045	0.00668728
THCA	Deletion Peak 2	2p23.1	chr2:30669139-30868178(probes 147753:147866)	0.802543	0.386966
THCA	Deletion Peak 3	2q35	chr2:218980152-219006029(probes 246445:246452)	0.933668	0.229719
THCA	Deletion Peak 4	5p15.2	chr5:12571815-13181230(probes 477991:478063)	0.823371	0.546196
THCA	Deletion Peak 5	5q35.1	chr5:169779952-170167404(probes 564591:564902)	0.933668	0.558069
THCA	Deletion Peak 6	6q22.31	chr6:124105198-125149024(probes 638557:639198)	0.0580779	0.62996
THCA	Deletion Peak 7	7q22.3	chr7:107218778-107267421(probes 721240:721266)	0.424078	0.00803014
THCA	Deletion Peak 8	7q34	chr7:140432640-140634454(probes 739192:739414)	0.424078	0.00668728
THCA	Deletion Peak 11	8p12	chr8:31490622-32605364(probes 766606:767502)	0.933668	0.284703
THCA	Deletion Peak 10	8p22	chr8:13945986-15099004(probes 754279:755268)	0.771381	0.476826
THCA	Deletion Peak 9	8p23.2	chr8:2784419-4854274(probes 749000:750424)	0.933668	0.284703
THCA	Deletion Peak 12	8q24.22	chr8:133877428-134148056(probes 823341:823626)	0.284045	0.419396
THCA	Deletion Peak 13	9q21.13	chr9:20651454-100882440(probes 842377:873107)	0.771381	0.284703
THCA	Deletion Peak 14	10q21.2	chr10:61546675-61668951(probes 932929:933024)	0.771381	0.910365
THCA	Deletion Peak 15	10q23.31	chr10:90041316-90349909(probes 950488:950624)	0.802543	0.965174
THCA	Deletion Peak 16	11p15.1	chr11:20685085-21607980(probes 991652:992358)	0.424078	0.0607438
THCA	Deletion Peak 17	13q12.3	chr13:30337332-30431612(probes 1136423:1136461)	0.283634	0.629038
THCA	Deletion Peak 18	13q21.31	chr13:52157800-75135879(probes 1149939:1161787)	0.284045	0.62996
THCA	Deletion Peak 19	15q25.3	chr15:86678458-87572429(probes 1271176:1271979)	0.284045	0.182136
THCA	Deletion Peak 20	16p13.3	chr16:7381107-7771745(probes 1283440:1283863)	0.424078	0.839538
THCA	Deletion Peak 21	16q23.3	chr16:83926381-83966435(probes 1319004:1319008)	0.823371	0.869027
THCA	Deletion Peak 22	17p13.1	chr17:6701015-6737553(probes 1324340:1324370)	0.284045	0.629038
THCA	Deletion Peak 23	18p11.21	chr18:12988784-13130680(probes 1365931:1366028)	0.787497	0.158964
THCA	Deletion Peak 24	18q22.2	chr18:67944549-67998976(probes 1396857:1396880)	0.933668	0.0607438
THCA	Deletion Peak 25	19p13.2	chr19:12201963-12227234(probes 1405371:1405390)	0.933668	0.869027
THCA	Deletion Peak 26	19q12	chr19:30299994-30315734(probes 1411783:1411820)	0.933668	0.869027
THCA	Deletion Peak 27	20p12.1	chr20:13965126-16036135(probes 1433794:1434932)	0.155124	0.869027
THCA	Deletion Peak 28	21q21.1	chr21:19287366-19640557(probes 1464831:1465084)	0.802543	0.711583
THCA	Deletion Peak 29	22q13.1	chr22:39757716-39778326(probes 1493900:1493910)	0.801871	0.0607438
THCA	Deletion Peak 30	22q13.2	chr22:43598363-43746667(probes 1495801:1495904)	0.771381	0.0607438
THCA	Deletion Peak 31	22q13.31	chr22:47740203-47770502(probes 1498687:1498706)	0.771381	0.0972623
THCA	Deletion Peak 32	22q13.32	chr22:48883082-49153281(probes 1499679:1499869)	0.771381	0.0866725
UCEC	Amplification Peak 3	1p22.3	chr1:85980351-85998035(probes 47282:47288)	0.512921	0.733398
UCEC	Amplification Peak 2	1p34.2	chr1:41338666-41422357(probes 19994:20029)	0.00221508	0.948964
UCEC	Amplification Peak 1	1p35.2	chr1:31354793-31361809(probes 14791:14791)	0.810867	0.497281
UCEC	Deletion Peak 2	1p36.11	chr1:27014116-27127934(probes 12731:12756)	0.0345206	0.838917
UCEC	Deletion Peak 1	1p36.21	chr1:14920944-15399945(probes 6225:6602)	0.616383	0.139411
UCEC	Amplification Peak 4	1q21.3	chr1:150607676-150647484(probes 68031:68050)	0.83371	0.127153
UCEC	Amplification Peak 5	1q22	chr1:155914989-155918636(probes 70612:70612)	0.878267	0.143
UCEC	Amplification Peak 6	1q44	chr1:245500172-245608534(probes 128225:128317)	0.0412476	0.514723
UCEC	Amplification Peak 7	2p24.3	chr2:16089616-16120538(probes 139008:139019)	0.000330746	0.991026
UCEC	Deletion Peak 3	2p25.3	chr2:3703908-3753831(probes 130487:130513)	0.00163298	0.782377
UCEC	Amplification Peak 8	2q13	chr2:114090413-114106548(probes 188756:188761)	6.71748e-08	0.677873
UCEC	Deletion Peak 4	2q22.1	chr2:140976294-142894275(probes 202103:203372)	0.4105	0.400785
UCEC	Deletion Peak 5	2q37.3	chr2:242408088-243199373(probes 260473:260518)	0.221064	0.261188
UCEC	Amplification Peak 10	3p14.1	chr3:66725812-66740281(probes 298216:298224)	0.00164426	0.978243
UCEC	Deletion Peak 6	3p14.2	chr3:59702822-61238217(probes 293926:294126)	0.000196669	0.992406
UCEC	Amplification Peak 9	3p25.1	chr3:13717253-13726735(probes 267412:267420)	0.161324	0.969885
UCEC	Deletion Peak 7	3q13.31	chr3:116426639-116440933(probes 323977:323984)	0.655358	0.457396
UCEC	Amplification Peak 11	3q26.2	chr3:168638115-168640933(probes 351975:351976)	1.40869e-08	0.127153
UCEC	Amplification Peak 12	3q26.2	chr3:169403621-169430225(probes 352505:352520)	5.86409e-08	0.261188
UCEC	Deletion Peak 9	4p15.31	chr4:20727465-21549275(probes 378983:379585)	0.00123877	0.261188
UCEC	Deletion Peak 8	4p16.3	chr4:1104706-1171111(probes 366964:366999)	0.00245904	0.127153
UCEC	Amplification Peak 13	4p16.3	chr4:1725008-1820506(probes 367131:367163)	0.0345206	0.127153
UCEC	Deletion Peak 10	4q22.1	chr4:91035787-92526033(probes 416877:417674)	6.23173e-05	0.48715
UCEC	Deletion Peak 11	4q34.3	chr4:181521852-182082855(probes 466496:466499)	1.01527e-05	0.959252
UCEC	Amplification Peak 14	5p15.33	chr5:1288020-1299328(probes 469758:469760)	0.00221508	0.720412
UCEC	Deletion Peak 12	5q11.2	chr5:58260298-59787985(probes 500794:501737)	3.52463e-08	0.127153
UCEC	Amplification Peak 15	5q35.3	chr5:176846195-176851488(probes 568651:568654)	0.772069	0.127153
UCEC	Amplification Peak 16	6p24.2	chr6:11395372-11406415(probes 577558:577560)	1.40869e-08	0.127153
UCEC	Amplification Peak 17	6q25.1	chr6:151961270-151971239(probes 655921:655923)	0.0269833	0.127153
UCEC	Deletion Peak 13	6q26	chr6:161767520-163153207(probes 662390:663000)	0.25029	0.127153
UCEC	Deletion Peak 14	7p22.3	chr7:1849128-2345669(probes 667035:667215)	0.377225	0.127153
UCEC	Deletion Peak 15	7q11.22	chr7:69054978-70260048(probes 702547:703263)	0.0554916	0.261188
UCEC	Amplification Peak 18	7q22.1	chr7:99659885-99670327(probes 717439:717442)	0.377225	0.733398
UCEC	Deletion Peak 16	7q31.1	chr7:110236682-111354928(probes 722882:723161)	0.640951	0.700954
UCEC	Deletion Peak 17	7q36.1	chr7:151826269-152136074(probes 744796:744912)	0.584251	0.393357
UCEC	Amplification Peak 19	8p11.21	chr8:41960788-42000982(probes 772337:772353)	0.311243	0.49467
UCEC	Deletion Peak 19	8p21.2	chr8:23534675-24817164(probes 761194:762032)	5.86173e-08	0.49467
UCEC	Deletion Peak 18	8p23.2	chr8:2784419-4854274(probes 748906:750330)	8.77231e-08	0.49467
UCEC	Amplification Peak 20	8q24.21	chr8:128740969-128758520(probes 819732:819735)	0.000160387	0.497281
UCEC	Amplification Peak 21	8q24.21	chr8:129543950-129554293(probes 820329:820337)	0.000475911	0.247511
UCEC	Deletion Peak 20	9p23	chr9:8310705-10619051(probes 834227:835561)	0.361723	0.363974
UCEC	Amplification Peak 22	9p24.2	chr9:3747204-3762149(probes 831629:831644)	0.268069	0.514723
UCEC	Deletion Peak 21	9q21.2	chr9:80330737-80651270(probes 859591:859741)	5.86173e-08	0.127153
UCEC	Deletion Peak 22	9q34.2	chr9:136626706-136864934(probes 896156:896303)	8.01088e-08	0.127153
UCEC	Amplification Peak 23	9q34.3	chr9:139857913-139897193(probes 897451:897453)	0.00118495	0.13714
UCEC	Amplification Peak 24	10q22.2	chr10:77063102-77071494(probes 941722:941728)	0.208279	0.879955
UCEC	Deletion Peak 23	10q23.31	chr10:89617402-89735596(probes 949919:950106)	0.584251	0.969885
UCEC	Amplification Peak 25	11p11.2	chr11:46396480-46474163(probes 1007849:1007875)	0.250895	0.630623
UCEC	Deletion Peak 24	11p15.5	chr11:1-766478(probes 978611:978678)	0.0891607	0.991026
UCEC	Amplification Peak 26	11q13.2	chr11:67294309-67775100(probes 1014204:1014204)	0.0299204	0.363974
UCEC	Amplification Peak 27	11q14.1	chr11:77601321-77656867(probes 1019318:1019336)	0.00222241	0.514723
UCEC	Deletion Peak 25	11q14.1	chr11:83165646-85348794(probes 1023014:1024192)	0.627205	0.8303
UCEC	Deletion Peak 26	11q25	chr11:134137134-135006516(probes 1055881:1055881)	0.629275	0.513487
UCEC	Amplification Peak 28	12p12.1	chr12:25330452-25338273(probes 1070076:1070077)	0.935812	0.83644
UCEC	Amplification Peak 29	12q13.11	chr12:48243224-48260848(probes 1080441:1080457)	0.267343	0.400785
UCEC	Amplification Peak 30	12q13.2	chr12:56485298-56490200(probes 1084735:1084743)	0.287168	0.143855
UCEC	Deletion Peak 27	12q23.1	chr12:99125634-100380401(probes 1110866:1111528)	0.0281578	0.409245
UCEC	Deletion Peak 28	12q24.33	chr12:132609961-133851895(probes 1129820:1129850)	0.167223	0.969885
UCEC	Deletion Peak 29	13q11	chr13:1-19450820(probes 1129851:1129851)	0.208279	0.137224
UCEC	Deletion Peak 30	13q14.2	chr13:48875753-49060837(probes 1148467:1148693)	0.435491	0.428697
UCEC	Amplification Peak 31	13q34	chr13:111176394-111242536(probes 1184752:1184802)	0.00578511	0.31502
UCEC	Deletion Peak 31	14q13.1	chr14:33393743-34273743(probes 1193108:1193953)	0.918054	0.143
UCEC	Amplification Peak 32	14q24.3	chr14:77401794-77409881(probes 1218410:1218411)	0.0957144	0.24106
UCEC	Deletion Peak 32	15q15.1	chr15:40328974-40350130(probes 1244302:1244309)	0.000196669	0.514723
UCEC	Deletion Peak 33	15q23	chr15:71427021-72077646(probes 1263169:1263652)	0.000253565	0.261188
UCEC	Amplification Peak 33	15q26.3	chr15:99748196-99796510(probes 1279582:1279615)	0.167223	0.664151
UCEC	Amplification Peak 34	16p11.2	chr16:30878851-30906745(probes 1294013:1294019)	0.12585	0.886143
UCEC	Deletion Peak 34	16p13.3	chr16:3773626-3933344(probes 1281435:1281537)	0.00706613	0.70928
UCEC	Deletion Peak 35	16q21	chr16:61684449-62071400(probes 1304209:1304460)	5.86409e-08	0.497281
UCEC	Deletion Peak 36	16q23.1	chr16:78129058-79247026(probes 1313744:1314756)	1.0706e-06	0.630623
UCEC	Deletion Peak 38	17p11.2	chr17:17704864-17749737(probes 1329738:1329748)	1.63849e-05	0.630893
UCEC	Deletion Peak 39	17p11.2	chr17:19982277-20253412(probes 1330598:1330630)	4.72719e-05	0.969885
UCEC	Deletion Peak 37	17p13.3	chr17:1-987239(probes 1321327:1321327)	4.72719e-05	0.394183
UCEC	Deletion Peak 40	17q11.2	chr17:29419706-29708443(probes 1332712:1332831)	0.197565	0.49467
UCEC	Amplification Peak 35	17q11.2	chr17:27065212-27075760(probes 1331781:1331784)	0.345336	0.630623
UCEC	Amplification Peak 36	17q12	chr17:37863494-37876933(probes 1336568:1336586)	0.393973	0.829894
UCEC	Deletion Peak 41	17q21.31	chr17:43206960-43248580(probes 1339074:1339087)	0.0469197	0.829894
UCEC	Amplification Peak 37	17q25.1	chr17:73583933-73587413(probes 1355317:1355317)	0.00393319	0.345616
UCEC	Amplification Peak 38	18p11.31	chr18:3613828-3647439(probes 1359686:1359694)	0.00299263	0.363974
UCEC	Amplification Peak 39	18q11.2	chr18:23864353-23889316(probes 1369561:1369567)	0.0443853	0.162991
UCEC	Deletion Peak 42	18q21.2	chr18:48552482-48616860(probes 1384944:1385069)	0.456783	0.261188
UCEC	Deletion Peak 43	18q23	chr18:77102708-78077248(probes 1401000:1401000)	0.629275	0.514723
UCEC	Deletion Peak 45	19p12	chr19:23942756-24014106(probes 1409877:1409936)	0.407909	0.677873
UCEC	Amplification Peak 41	19p13.12	chr19:15515119-15526375(probes 1406696:1406701)	0.000845985	0.514723
UCEC	Amplification Peak 40	19p13.2	chr19:10870215-10871133(probes 1404596:1404596)	0.00932171	0.733398
UCEC	Deletion Peak 44	19p13.3	chr19:3083890-3123168(probes 1401637:1401651)	4.24261e-12	0.630623
UCEC	Amplification Peak 42	19q12	chr19:30306821-30342678(probes 1411595:1411630)	1.40869e-08	0.978243
UCEC	Deletion Peak 46	19q13.43	chr19:58855836-59128983(probes 1424943:1424952)	0.616383	0.39776
UCEC	Deletion Peak 47	20p12.1	chr20:13965126-16036135(probes 1433582:1434720)	0.00012483	0.948964
UCEC	Amplification Peak 43	20p13	chr20:3743552-3761138(probes 1427038:1427039)	3.37072e-05	0.981283
UCEC	Amplification Peak 44	20q11.21	chr20:30760460-30773750(probes 1442218:1442220)	1.40869e-08	0.700954
UCEC	Amplification Peak 45	20q13.12	chr20:46006935-46025930(probes 1451403:1451407)	4.26488e-07	0.720412
UCEC	Amplification Peak 46	20q13.33	chr20:62163268-63025520(probes 1462226:1462240)	5.20555e-06	0.969885
UCEC	Deletion Peak 48	22q11.1	chr22:1-17428079(probes 1482829:1482829)	0.690302	0.281671
UCEC	Amplification Peak 47	22q12.2	chr22:30441756-30458682(probes 1487857:1487866)	0.861398	0.363974
UCEC	Deletion Peak 49	22q13.31	chr22:47740203-47770502(probes 1498452:1498471)	0.000164884	0.39776
UCS	Deletion Peak 1	1p36.21	chr1:15478067-15548635(probes 6659:6718)	0.987741	0.917179
UCS	Amplification Peak 1	1q22	chr1:155900136-155922194(probes 70612:70619)	0.971525	0.917179
UCS	Amplification Peak 2	2p14	chr2:68198824-68227513(probes 168900:168920)	0.872249	0.917179
UCS	Amplification Peak 3	2q13	chr2:113957708-114019128(probes 188704:188729)	0.971525	0.917179
UCS	Deletion Peak 2	2q22.1	chr2:140976294-142894275(probes 202118:203388)	0.825205	0.917179
UCS	Deletion Peak 4	3p14.1	chr3:66422748-66558035(probes 298033:298132)	0.872249	0.917179
UCS	Deletion Peak 3	3p21.1	chr3:53894248-53932803(probes 290075:290086)	0.61768	0.917179
UCS	Amplification Peak 4	3p25.1	chr3:13812874-13820612(probes 267505:267509)	0.451848	0.917179
UCS	Deletion Peak 5	3q13.31	chr3:116426639-116440933(probes 324002:324009)	0.971525	0.917179
UCS	Amplification Peak 5	3q26.2	chr3:168693090-168797062(probes 352050:352090)	0.872249	0.917179
UCS	Amplification Peak 6	4p16.3	chr4:1798030-1816689(probes 367182:367185)	0.61768	0.917179
UCS	Deletion Peak 6	4q22.1	chr4:91035787-92526033(probes 416901:417699)	0.971525	0.917179
UCS	Deletion Peak 7	4q34.3	chr4:183087331-183091269(probes 467340:467341)	0.9615	0.917179
UCS	Amplification Peak 7	5p13.2	chr5:36419547-36579796(probes 490741:490854)	0.988722	0.917179
UCS	Deletion Peak 8	5q11.2	chr5:58260298-59787985(probes 500825:501769)	0.971525	0.917179
UCS	Amplification Peak 8	6p24.2	chr6:11414338-11448422(probes 577608:577625)	0.594181	0.917179
UCS	Deletion Peak 9	6q26	chr6:161767520-163153207(probes 662435:663045)	0.971525	0.917179
UCS	Deletion Peak 10	7q11.22	chr7:69054978-70260048(probes 702600:703316)	0.591034	0.917179
UCS	Deletion Peak 11	7q36.2	chr7:150925815-159138663(probes 744351:748173)	0.850684	0.917179
UCS	Amplification Peak 9	8p11.21	chr8:42727453-42745876(probes 772873:772876)	0.872249	0.917179
UCS	Deletion Peak 12	8p21.3	chr8:23285468-23322810(probes 761061:761082)	0.971525	0.917179
UCS	Amplification Peak 10	8q11.23	chr8:55128561-55382066(probes 776879:777081)	0.987741	0.917179
UCS	Amplification Peak 11	8q24.21	chr8:128837441-128853417(probes 819839:819846)	0.872249	0.917179
UCS	Amplification Peak 12	8q24.21	chr8:129548139-129565045(probes 820394:820409)	0.939573	0.917179
UCS	Deletion Peak 13	9p23	chr9:8310705-10619051(probes 834287:835621)	0.872249	1
UCS	Deletion Peak 14	9q21.13	chr9:77559717-77708217(probes 857562:857655)	0.971525	0.917179
UCS	Deletion Peak 15	9q33.3	chr9:130025357-130157933(probes 892507:892608)	0.985728	0.917179
UCS	Deletion Peak 16	10q21.1	chr10:55562177-56562583(probes 929483:930221)	0.89411	0.917179
UCS	Amplification Peak 13	10q22.2	chr10:77071496-77091549(probes 941798:941805)	0.594181	0.917179
UCS	Deletion Peak 17	10q23.31	chr10:89617402-89735596(probes 949988:950176)	0.850684	0.917179
UCS	Deletion Peak 18	11p15.5	chr11:1-718435(probes 978684:978735)	0.61768	0.917179
UCS	Amplification Peak 14	11q13.1	chr11:63798693-63829504(probes 1013352:1013357)	0.25496	0.99347
UCS	Deletion Peak 19	11q14.1	chr11:83165646-84636485(probes 1023084:1023877)	0.971525	0.917179
UCS	Deletion Peak 20	11q24.2	chr11:126293240-126871638(probes 1050623:1051113)	0.61768	0.917179
UCS	Amplification Peak 15	12q12	chr12:45379740-45628957(probes 1078887:1079024)	0.971525	0.917179
UCS	Amplification Peak 16	12q15	chr12:71176062-71211436(probes 1093901:1093924)	0.978713	0.917179
UCS	Deletion Peak 21	12q23.1	chr12:99125634-100380401(probes 1110939:1111601)	0.9615	0.917179
UCS	Deletion Peak 22	12q24.31	chr12:121160616-121180993(probes 1124399:1124409)	0.971525	0.917179
UCS	Deletion Peak 23	13q12.11	chr13:21342910-21489860(probes 1130554:1130620)	0.971525	0.917179
UCS	Deletion Peak 24	13q14.2	chr13:48875753-49060837(probes 1148541:1148767)	0.507283	0.917179
UCS	Amplification Peak 17	13q31.3	chr13:91995937-92010656(probes 1171653:1171655)	0.872249	0.917179
UCS	Deletion Peak 25	14q21.1	chr14:39733894-39822184(probes 1197106:1197149)	0.971525	0.917179
UCS	Deletion Peak 26	15q15.1	chr15:40377093-40403060(probes 1244409:1244419)	0.507283	0.917179
UCS	Amplification Peak 18	16p11.2	chr16:30910330-30918486(probes 1294109:1294110)	0.663457	0.917179
UCS	Deletion Peak 27	16p13.3	chr16:711906-1394506(probes 1280621:1280717)	0.872249	0.917179
UCS	Deletion Peak 28	16q23.1	chr16:78129058-79247026(probes 1313834:1314847)	0.89411	0.917179
UCS	Deletion Peak 29	17p13.1	chr17:8920141-9149144(probes 1325287:1325422)	0.971525	0.917179
UCS	Amplification Peak 19	17q12	chr17:37839410-37876933(probes 1336637:1336684)	0.402878	0.917179
UCS	Deletion Peak 30	17q21.32	chr17:45883622-45903567(probes 1339808:1339814)	0.402878	0.917179
UCS	Amplification Peak 20	17q25.1	chr17:73698681-73730482(probes 1355462:1355472)	0.872249	0.917179
UCS	Deletion Peak 31	18q22.2	chr18:67944549-67998976(probes 1396758:1396781)	0.971525	0.917179
UCS	Amplification Peak 21	19p13.2	chr19:10495381-10508826(probes 1404542:1404545)	0.872249	0.917179
UCS	Deletion Peak 32	19p13.3	chr19:1-753949(probes 1401101:1401175)	0.591034	0.917179
UCS	Amplification Peak 22	19q12	chr19:30714973-30723313(probes 1411971:1411971)	0.872249	0.917179
UCS	Deletion Peak 33	19q13.33	chr19:48206763-49274867(probes 1420722:1421217)	0.781925	0.917179
UCS	Deletion Peak 34	20p12.1	chr20:13965126-16036135(probes 1433689:1434826)	0.61768	0.917179
UCS	Amplification Peak 24	20q11.21	chr20:30664375-30756913(probes 1442282:1442320)	0.591034	0.917179
UCS	Amplification Peak 23	20q11.21	chr20:30190878-30221421(probes 1442064:1442070)	0.61768	0.917179
UCS	Deletion Peak 35	22q13.31	chr22:45590413-45829559(probes 1497203:1497349)	0.872249	0.917179
